# Supplementary material for: Myocarditis and pericarditis in individuals exposed to the Ad26.COV2.S, BNT162b2 mRNA, or mRNA-1273 SARS-CoV-2 vaccines
Source: Front Cardiovasc Med. 2023 Nov 24;10:1210007. doi: 10.3389/fcvm.2023.1210007 (PMC10704142; doi:10.3389/fcvm.2023.1210007)
Supplement: Supplementary file 1 [file Table1.xlsx]

## Sheet: Caseseries
N_case	VAERS_ID	SPEC_AEFI	RECVDATE	STATE	AGE_YRS	CAGE_YR	CAGE_MO	SEX	RPT_DATE	SYMPTOM_TEXT	Group	LAB_MANUAL_REV_POS	LAB_MANUAL_REV_NEG	LAB_DATA	RISK_FACTOR_MANUAL	RISK_FACTOR_MANUAL_NUM	CONC_TREAT	OTHER_MEDS	CUR_ILL	HISTORY	DIED	DATEDIED	L_THREAT	ER_VISIT	HOSPITAL	HOSPDAYS	X_STAY	DISABLE	RECOVD	VAX_DATE	ONSET_DATE	NUMDAYS	V_ADMINBY	V_FUNDBY	PRIOR_VAX	SPLTTYPE	FORM_VERS	TODAYS_DATE	BIRTH_DEFECT	OFC_VISIT	ER_ED_VISIT	ALLERGIES	year	VAX_TYPE	VAX_MANU	VAX_LOT	VAX_DOSE_SERIES	VAX_ROUTE	VAX_SITE
1	912891	Pericarditis	12/29/2020	CA	40	40	NA	M	NA	Received the COVID-19 vaccine 12/19/2020 and felt great the next few days with zero symptoms. About 3-4 days later I felt some chest discomfort especially when taking a deep breath in. This occurred on both the front side and back side of chest. This continued for the next 5-7 days. Kept experiencing pain with deep breaths and my exercise tolerance was diminished. When I would hike up a small inc…	2			No definitive proof of pericarditis. Was told to come in for an EKG if my symptoms persisted beyond the next few days. Since I'm improving I'm not planning on any additional testing.				Multivitamin Ambien as needed	None	History of kidney stones, low back pain, and Dupytren's Contracture.	NA	NA	NA	NA	NA	NA	NA	NA	N	12/19/2020	12/22/2020	3	PVT	NA	NA	NA	2	12/29/2020	NA	Y	NA	None	2020	COVID19	PFIZER\BIONTECH	NA	UNK	NA	NA
2	919087	Pericarditis	2021-04-01	CA	50	50	NA	M	NA	Acute Pericarditis. Patient was admitted from 12/27-12/28/2020 at hospital by cardiology team who strongly felt the acute pericarditis was due to the Pfizer Vaccine (Dr. was senior cardiologist).	2		ANA; CPR; ESR; Tropinin T; D-dimer	12/29 ANA negative. CRP 7.2 mg/dL. ESR 8 mm/hr. 12/28 Troponin T 67 ng/L. Hep C Ab = Non reactive. D-dimer 319 ng/mL.				Aspirin daily	No illness one month prior to or at time of vaccination	None	NA	NA	Y	NA	Y	1	NA	NA	Y	12/23/2020	12/27/2020	4	OTH	NA	NA	NA	2	2021-04-01	NA	NA	NA	NKDA	2021	COVID19	PFIZER\BIONTECH	unknown	1	IM	LA
3	919334	Pericarditis	2021-04-01	NY	30	30	NA	M	NA	Acute pericarditis				1/1/2021 EKG Echo (no effusion, normal cardiac wall motion) Troponin (wnl) CBC (wnl) BMP (wnl)				Truvada, Lexapro, Wellbutrin	NA	prior COVID-19 infection in March 2020	NA	NA	NA	NA	NA	NA	NA	NA	N	12/28/2020	2021-01-01	4	PVT	NA	NA	NA	2	2021-04-01	NA	NA	Y	Cefprozil	2021	COVID19	PFIZER\BIONTECH	EK5703	1	IM	LA
4	923354	Pericarditis	2021-06-01	NA	NA	NA	NA	M	NA	acute pericarditis
5	925542	Pericarditis	2021-07-01	NY	30	30	NA	M	NA	On 1/1/21 (4 days post dose 1), patient developed sudden onset substernal chest pain that resolved and recurred the next day on 1/2/21. Patient was seen in the emergency department. VS were reported WNL, EKG with diffuse ST elevations and subtle PR depressions consistent with pericarditis. ECHO did not show evidence of effusion or tamponade. CXR and basic labs were unremarkable including troponin…				See \Item 18\""				NA	NA	NA	NA	NA	NA	NA	NA	NA	NA	NA	U	12/28/2020	2021-01-01	4	PVT	NA	NA	NA	2	2021-07-01	NA	Y	Y	Cefprozil (Hives)	2021	COVID19	PFIZER\BIONTECH	EK5730	1	IM	LA
6	932325	Pericarditis	2021-10-01	SC	39	39	NA	F	NA	1/5/21 started with fever (up to 101), severe body aches, shaking from being cold even bundled with electric blanket, nausea and vomiting. That lasted through 1/8. On 1/7 I started having trouble with taking a deep breath. Chest would get very tight and hurt when I would take a big breath, bend forward, or lay back. I went to express care and they could not rule out pericarditis. Told me to go to…				1/9 EkG and chest x-ray, both looked good. They did not have an echo or a CT scanner. Recommended me to go to the ER. I have been taking 600 mg ibuprofen every 6 hours (around the clock) to clear the inflammation and as of this morning 1/10 I am feeling 95% better! I will call my rheumatologist tomorrow when they open to see if he recommends echo/ct to check my heart.				Plaquinel, b12, Flonase,	None	SLE	NA	NA	NA	NA	NA	NA	NA	NA	U	2021-05-01	2021-05-01	0	PVT	NA	NA	NA	2	2021-10-01	NA	Y	Y	NKDA	2021	COVID19	PFIZER\BIONTECH	EL0142	2	IM	LA
7	935452	Myocarditis	2021-11-01	NM	44	44	NA	F	NA	1/6/21 8pm started with Nasuea, vomiting, diarrhea and fever. 1/7/21 started having intermittent chest pain in the morning. Then in the evening it became constant. Went to ER that evening due to chest pain. EKG showed t wave abnormality. 1st Trop was negative went from 0.08 to 2.3 Had 2 Echo's done and they were normal. Platelets were 85. Was discharged without chest pain. Troponin on discharge w…				Troponin 0.08 and then 2.3 and up to 4 Platelets 85 and then 61.				Multivitamin daily	no	no	NA	NA	NA	NA	Y	2	NA	NA	N	2021-06-01	2021-06-01	0	PVT	NA	NA	NA	2	2021-11-01	NA	NA	NA	NKDA	2021	COVID19	PFIZER\BIONTECH	EL3248	2	IM	RA
8	937932	Myocarditis	2021-12-01	UT	28	28	NA	M	NA	Patient presented with myalgias, fevers, and chest pain on 1/10/21 and was found to have diffuse ST elevation and elevation troponin. He was evaluated by cardiology and diagnosed with acute myopericarditis. He was treated with NSAIDs and colchicine. He improved with this treatment and was discharged on 1/12/21 with ibuprofen and colchicine and outpatient cardiology follow up.				NA				NA	NA	No known chronic conditions	NA	NA	Y	NA	Y	2	NA	NA	Y	2021-07-01	2021-08-01	1	PVT	NA	NA	NA	2	2021-12-01	NA	NA	NA	Spring seasonal allergies	2021	COVID19	PFIZER\BIONTECH	NA	UNK	NA	NA
9	944489	Pericarditis	01/14/2021	VA	50	50	NA	M	NA	Feverish feeling and chills with myalgias and weakness at 4am on 12/18/2020. Took 800mg advil and 1000mg tylenol. Felt perfect by 7 am. Despite this, fearing covid, I did not go to work, was rapid trsted covid negative that day and pcr tested that day retirning negative 2 days later. Days later I began to have vague nagging chest pain with occasional sharp chest pain over my heart. I had what I w…
10	952497	Myocarditis	01/18/2021	IL	40	40	NA	M	NA	Patient with PMH of depression and GERD who presented 1/8 with constipation, abdominal discomfort and worsening dyspnea. Symptoms began around 12/29. COVID vaccine 12/19. Previously quite active, marathon runner, gained some weight over last couple years but was still in good enough shape to complete 10K in New Orleans in early February. In late February, had a flu-like illness, as did one of his…				Echo with severe diffuse LV hypokinesis 1/12 Hepatitis panel negative, EBV/CMV IgG positive/IgM negative, 1/12 COVID antibody: negative 1/9 RVP negative 1/8 COVID PCR negative RADIOLOGY: MRI cardiac 1/11: 1. There is linear mid myocardial late gadolinium enhancement in the inferoseptal wall of the left ventricle in a nonischemic pattern. This may represent sequela of myocarditis. Findings do not …				Nexium 20mg po daily Duloxetine 60mg po daily Ibuprofen as needed Vitamin D	NA	none	NA	NA	NA	NA	Y	5	NA	NA	N	12/19/2020	2021-08-01	20	PVT	NA	NA	NA	2	01/18/2021	NA	NA	Y	NKDA	2021	COVID19	PFIZER\BIONTECH	EJ1685	1	IM	LA
11	953557	Myocarditis	01/18/2021	MN	18	18	NA	M	NA	Myocarditis
12	963213	Myocarditis	01/21/2021	CA	30	30	NA	M	NA	Patient had 4 hours of chest pain 3 days after vaccine. EKG showed STEMI. Troponin elevated at 4.8. Patient sent for cardiac catheterization and results pending. At this time suspect myocarditis, but STEMI not yet excluded				1/21/2021: Troponin 4.8 at 10:00. EKG showed inferior and lateral ST elevation				Daily Multivitamin	No	None	NA	NA	NA	NA	Y	NA	NA	NA	Y	01/18/2021	01/21/2021	3	PUB	NA	NA	NA	2	01/21/2021	NA	NA	NA	None	2021	COVID19	MODERNA	011J20A	1	IM	LA
13	965715	Myocarditis	01/22/2021	FL	57	57	NA	F	NA	viral cardiomyopathy, myopericarditis, weakness, chest pains				Blood work, EKG, Echocardiogram, MRI, cardiac catheterization				None	None	Breast Cancer 2010	NA	NA	Y	NA	Y	3	NA	NA	N	2021-08-01	2021-08-01	0	PVT	NA	NA	NA	2	01/22/2021	NA	Y	Y	None	2021	COVID19	MODERNA	039K20A	1	IM	LA
14	966243	Myocarditis	01/22/2021	NA	28	28	NA	M	NA	According to patient, he received the COVID vaccine on 1/18 and endorsed typical vaccine symptoms (myalgias, fatigue, lymphedema on right axillary, sweats and chills). He was taking ibuprofen for prophylactic symptom relief and was able to attend work the following day. The patient stated to still endorses symptoms of the vaccine days after but did not seek medical attention because he thought th…				BP 127/72, HR 88, RR 18, SpO2 98%RA Troponin peaked at 3.02 (1/21) CXR did not have abnormalities (1/21) Other labs including CBC and BMP were unremarkable (1/21) EKG revealed diffuse ST elevations (1/21, 1/22)				none	none	none	NA	NA	NA	NA	NA	NA	NA	NA	Y	01/18/2021	01/21/2021	3	UNK	NA	NA	NA	2	01/22/2021	NA	NA	NA	penicillin	2021	COVID19	PFIZER\BIONTECH	EL3246	2	NA	UN
15	966794	Pericarditis	01/22/2021	CA	55	55	NA	M	NA	Severe stabbing chest and back pain radiating to the left axilla. Diagnosed with atypical pericarditis with diffuse ST elevation on EKG but no effusion or pericardial thickening on echo/MRI. Treated with ongoing Colchicine and complete resolution of pain. Spent the night under ER observation. Missed 4 days of work.				1/19/21: CTA w contrast, no aortic dissection Blood work x 2, negative Troponin and inflammatory markers Echo, no pericardial effusion MRI w contrast, no pericardial effusion and normal pericardial thickness EKG, diffuse ST segment elevation more pronounced than baseline ECG done in 2018 which showed early repolarization				Wixela, Sildenafil	None	Asthma, hypertension	NA	NA	NA	NA	NA	NA	NA	NA	U	2021-08-01	01/19/2021	11	PVT	NA	Cellulitis in injected arm. Age 50y Pneumonia vaccine given around 2016	NA	2	01/22/2021	NA	NA	NA	None	2021	COVID19	MODERNA	025J 20-2A	1	IM	RA
16	967286	Myocarditis	01/23/2021	CA	44	44	NA	M	NA	s/p vaccination with 2nd Covid Vaccine dose, developed low grade viral type illness with fevers up to 102 with myalgias, fatigue. Began to recover, teh awoke in the morning of 1/16/20 wtih crushing, substernal chest pain. Presented to the emergency department. Was admitted to he hospital - diagnosed with myopericarditis. Stayed in the hospital one night, and discharged the next day.				Elevated troponin levels and EKG with diffuse slightly upsloping ST elevations and mild PR depressions in precoridal leads and slight PR elevation in Avr. Elevated ESR/CRP.				NA	NA	dysplipdemia, pre-diabetes, obesity, OSA, s/p COVID infection 8/2/20	NA	NA	NA	NA	Y	1	NA	NA	Y	01/13/2021	01/16/2021	3	PVT	NA	NA	NA	2	01/23/2021	NA	NA	NA	NA	2021	COVID19	PFIZER\BIONTECH	EJ1686	2	IM	LA
17	968687	Myocarditis	01/24/2021	NA	23	23	NA	M	NA	Acute myopericarditis Chest pain developed 24 hours after vaccine administration. Presented to emergency department 48 hours after vaccine administration. Symptoms resolved after an additional 24 hours (72 hrs after vaccine) with administration of ibuprofen three times daily.				Found to have elevated troponin (peaked at 4.0 ng/mL). ECG showed diffuse PR segment depressions and ST segment elevations consistent with pericarditis. Transthoracic echocardiogram was normal.				Aripiprazole Buspirone Quetiapine Sertraline	No	No	NA	NA	NA	NA	Y	2	NA	NA	Y	01/20/2021	01/21/2021	1	PVT	NA	NA	NA	2	01/24/2021	NA	NA	NA	Lorazepam (hives and hallucinations)	2021	COVID19	MODERNA	NA	2	IM	NA
18	968687	Pericarditis	01/24/2021	NA	23	23	NA	M	NA	Acute myopericarditis Chest pain developed 24 hours after vaccine administration. Presented to emergency department 48 hours after vaccine administration. Symptoms resolved after an additional 24 hours (72 hrs after vaccine) with administration of ibuprofen three times daily.				Found to have elevated troponin (peaked at 4.0 ng/mL). ECG showed diffuse PR segment depressions and ST segment elevations consistent with pericarditis. Transthoracic echocardiogram was normal.				Aripiprazole Buspirone Quetiapine Sertraline	No	No	NA	NA	NA	NA	Y	2	NA	NA	Y	01/20/2021	01/21/2021	1	PVT	NA	NA	NA	2	01/24/2021	NA	NA	NA	Lorazepam (hives and hallucinations)	2021	COVID19	MODERNA	NA	2	IM	NA
19	969618	Pericarditis	01/25/2021	IL	NA	56	NA	F	NA	Pericarditis
20	970198	Myocarditis	01/25/2021	GA	21	21	NA	M	NA	First day I was lightheaded, dizzy, sore all over, weak and had the chills. The second day i had severe chest pain and trouble breathing, I went to the ER and was admitted into the hospital because of this. After an EKG it was found that I had Myocarditis. To treat it they gave me an IV for the pain, then I was prescribed ibuprofen and 2 other meds for the inflammation around my heart.				Chest Xray on 01/15/2021 CT Scan on 01/15/2021				Vyvanse, propranolol, Wellbutrin	None	None	NA	NA	NA	NA	Y	3	NA	NA	Y	2021-12-01	01/13/2021	1	OTH	NA	NA	NA	2	01/25/2021	NA	NA	Y	None	2021	COVID19	PFIZER\BIONTECH	NA	1	SYR	LA
21	970198	Myocarditis	01/25/2021	GA	21	21	NA	M	NA	First day I was lightheaded, dizzy, sore all over, weak and had the chills. The second day i had severe chest pain and trouble breathing, I went to the ER and was admitted into the hospital because of this. After an EKG it was found that I had Myocarditis. To treat it they gave me an IV for the pain, then I was prescribed ibuprofen and 2 other meds for the inflammation around my heart.				Chest Xray on 01/15/2021 CT Scan on 01/15/2021				Vyvanse, propranolol, Wellbutrin	None	None	NA	NA	NA	NA	Y	3	NA	NA	Y	2021-12-01	01/13/2021	1	OTH	NA	NA	NA	2	01/25/2021	NA	NA	Y	None	2021	COVID19	PFIZER\BIONTECH	EK9231	2	SYR	LA
22	970682	Pericarditis	01/25/2021	NA	68	68	NA	M	NA	01/19/2021 developed chest pain, shortness of breath and fever 100.8. Went to ER and was diagnosed with acute pericarditis				NA				NA	NA	NA	NA	NA	NA	NA	NA	NA	NA	NA	NA	2021-07-01	01/19/2021	12	PVT	NA	NA	NA	2	01/25/2021	NA	NA	Y	NA	2021	COVID19	PFIZER\BIONTECH	NA	1	IM	LA
23	971536	Pericarditis	01/25/2021	OH	31	NA	NA	F	NA	7 days after the vaccine-developed onset of Pericarditis
24	977242	Myocarditis	01/27/2021	OH	36	36	NA	M	NA	Patient developed myopericarditis requiring hospitalization four days after receiving second dose of moderna vaccine. He developed left arm pain and numbness as well as substernal chest pressure. He was admitted.				Patient's EKG showed diffuse ST elevations, c/w diagnosis Troponin elevated and peaked at 3.4 Cardiac MRI pending				None	None	None	NA	NA	NA	NA	Y	NA	NA	NA	Y	01/22/2021	01/26/2021	4	PVT	NA	NA	NA	2	01/27/2021	NA	NA	NA	None	2021	COVID19	MODERNA	028L20A	2	IM	LA
25	977531	Pericarditis	01/27/2021	NA	25	25	NA	M	NA	25yo M with no sig PMHx or FMHx for ACS presents with 4 days of viral symptoms: f/s/c/myalgia/fatigue/HA that progressed to include CP for last 3 days. Classic positional CP, dull pressure, worse lying flat, better leaning forward, feels every heart contraction. Work up consistent with Acute Pericarditis and treated outpatient with Ibuprofen and Colchicine. symptoms worsened and he was evaluated …				1-27-2021: CBC: unremarkable, nml lymphocyte count BMP: unremarkable Trop #1: 11.57 Trop #2: 11.2 Trop #3: 7.2 Trop #4: 6.5 EKG #1: diffuse STE in II, III, aVF, V4-6. Sub-mm STD in V1-3, consistent with pericarditis, no STEMI. EKG #2: diffuse STE in II, III, aVF, V4-6, no STD or other reciprocal changes. EKG #3: mildly improved STE II, III, aVF, V4-V6, and no reciprocal change, consistent with pe…				NA	NA	NA	NA	NA	NA	NA	Y	1	NA	NA	Y	01/22/2021	01/24/2021	2	PVT	NA	NA	NA	2	01/27/2021	NA	Y	Y	NA	2021	COVID19	PFIZER\BIONTECH	EH9899	2	IM	LA
26	977955	Pericarditis	01/27/2021	KY	54	54	NA	M	NA	Pt seen in ED on 1/20 with increasing chest pain - pain in the mid chest, worse with breathing and limited ability to bend over and lay flat.. Troponin negative x2, ProBNP 42.4. Slightly elevated WBC at 11.96 and PTT at 36.7. PT/INR ok at 11 and 1. CT of the chest demonstrates no PE or pericardial effusion. ECG with no significant changes. Pt given ASA 324 mg and Norco 7.25/325 x1 in ED. D/C with…				Troponin negative x2 ProBNP 42.4 WBC 11.96 PTT 36.7 PT/INR 11/1 ECG - no significant changes CT Chest - no PE CRP 1.522				Famotidine 20 mg BID Potassium Chloride 20 mEq 2 tab daily Calcium 250 mg caps CoQ10 1 tap daily Levothyroxine 50 mcg daily Olmesartan 40 mg daily Amiloride 5 mg daily Amlodipine 10 mg dail Cholecalciferol 5000 unit weekly Cyanovobalmin 500	Broken wrist 12/25	Premature ventricular contractions Essential (primary) hypertension	NA	NA	NA	NA	NA	NA	NA	NA	Y	2021-06-01	01/19/2021	13	PVT	NA	NA	NA	2	01/27/2021	NA	Y	Y	Lisinopril Sulfa antibiotics	2021	COVID19	PFIZER\BIONTECH	EK9231	2	IM	RA
27	980243	Pericarditis	01/27/2021	NA	39	39	NA	F	NA	Acute pericarditis, left pleural effusion.severe typical pericarditis and pleuritic Chest pain started 1/13 , got worse , went to Er on 1/15/2021 , was admitted to cardiology service and discharged 1/17/2021 and now on colchicine since admission.				NA				Levothyroxine	Viral illness dec 15 , 2020	Hypothyroidism	NA	NA	NA	NA	Y	NA	NA	NA	N	12/30/2020	01/13/2021	14	OTH	NA	NA	NA	2	01/27/2021	NA	Y	Y	Garbanzo beans, Nsaids	2021	COVID19	MODERNA	025J20-2A	1	IM	LA
28	983111	Pericarditis	01/28/2021	MN	36	36	NA	F	NA	Pericarditis :severe, pleuritic chest pain, with subtle T-wave inversions, mildly elevated troponin, elevated CRP and ESR-- developed symptoms approx 50-54 hours after immunization) Also had 36 total hours of severe arthralgias, myalgias, fatigue, fevers and chills.				EKG 1/28/2021- sinus rhythm with TWI in leads V1-V4 troponin: 0.08, 0.07, 0.06 CRP: 7.6				Rifampin 600 mg daily			NA	NA	NA	NA	Y	1	NA	NA	N	01/25/2021	01/28/2021	3	PVT	NA
29	983362	Myocarditis	01/28/2021	CA	25	25	NA	F	NA	7 Days after receiving the vaccine, patient developed generalized myalgia, fever, shortness of breath, and chest pain. Patient admitted to our hospital on 21JAN and diagnosed with myocarditis. Difficult to elucidate whether the myocarditis was secondary to Moderna vaccination or other viral etiologies.				Troponin: 3.7 CKMB:>27 EKG findings with ST segment depression in III, aVF, V4, V5				Tylenol	None	None	NA	NA	Y	NA	Y	8	NA	NA	Y	2021-08-01	01/13/2021	5	PVT	NA	NA	NA	2	01/28/2021	NA	NA	NA	None	2021	COVID19	MODERNA	025220A	1	IM	UN
30	985024	Myocarditis	01/29/2021	TX	31	31	NA	M	NA	13 hours after injection: Typical chills, body aches, cold sweats lasting 24 hours. Relief with Acetaminophen and Ibuprofen. On 1/25/21 around 4:00 PM: Following intercourse, shortness of breath and mild chest pain. Unable to go for walk with son and wife due to fatigue and mild chest pain. Discomfort ameliorated with rest. On 1/26/21 around 6:00 AM: Shortness of breath and chest pain in shower w…				EKG = Normal Troponin = Elevated, but falling over the course of several hours. Echocardiogram = Heart structures and function normal. Cardiologist diagnosed myopericarditis. Full labs and tests available on request.				None	None	None	NA	NA	NA	NA	Y	2	NA	NA	U	01/23/2021	01/25/2021	2	PVT	NA	NA	NA	2	01/29/2021	NA	NA	Y	None	2021	COVID19	PFIZER\BIONTECH	EL3249	2	IM	LA
31	989100	Pericarditis	01/31/2021	CT	56	56	NA	M	NA	Severe chest pain, difficulty breathing Hospitalized for 24 hours EKG, troponin, ddimer, stress test, CT scan				Abnormal EKG, consistent pericarditis Stress test				Lisinopril	None	Hypertension	NA	NA	NA	NA	NA	NA	NA	NA	U	2021-12-01	01/28/2021	16	PVT	NA	NA	NA	2	01/31/2021	NA	NA	NA	None	2021	COVID19	PFIZER\BIONTECH	El0142	2	IM	LA
32	989822	Myocarditis	01/31/2021	TX	52	52	NA	M	NA	The patient had a very severe side effect profile from the second dose of vaccine: \worst I've ever felt\" with myalgia, headache, fever and fatigue. This subsided and then on day 3 he developed severe substernal chest pain and came to ER where his hs-cTnI was > 2000 ng/L and peaked at 6700 ng/L. His ECG, echo and cardiac cath were normal but MRI showed evidence of myocarditis with mild left vent…				hs-cTnI peaked at 6700 CRP 19, ESR 25, normal cath, ECG Markedly abnormal cardiac MRI with clear evidence myocarditis Negative COVID PCR x 2				Lisinopril, atorvastatin, ezetimibe,	None	none	NA	NA	NA	NA	Y	4	NA	NA	U	01/26/2021	01/29/2021	3	PVT	NA	NA	NA	2	01/31/2021	NA	NA	NA	No	2021	COVID19	MODERNA	NA	UNK	IM	NA
33	990198	Pericarditis	2021-01-02	NA	33	33	NA	F	NA	During cardiovascular exercise experienced SOB, Dyspnea, Chest pain, during and for 1-2hrs post cardio exercise. this continued for 2-3 days. with fatigue, sob,. Pt. had EKG performed which showed 1st degree AV block w RBBB. Pt. was then referred to cardiology where she was seen and diagnosed on 27Jan with pericarditis. Pt has since started NSAID therapy with mild symptoms persisting. Pt. will ha…				EKG- 14Jan- 1st degree AV block with RBBB EKG- 19Jan- 1st degree AV block- LIPID Panel, BMP 27Jan- Echocardiogram- Mild Pericarditis- ESR, C-reactive, CBC				Nexplanon, prenatal vitamin, Lunesta PRN	None	None	NA	NA	NA	NA	NA	NA	NA	NA	U	2021-09-01	01/14/2021	5	MIL	NA	NA	NA	2	2021-01-02	NA	Y	NA	NKA	2021	COVID19	MODERNA	025AL20A	1	IM	RA
34	991213	Pericarditis	2021-01-02	VA	32	32	NA	M	NA	Heart swelling (pericarditis) , abnormal EKG showing STEMI initially on Saturday approximately 3 days after 2nd vaccine dose administration.				EKG (STEMI) next 3 EKGs NORMAL Troponin- Saturday 0.63, then 1.84 then 1.87 finally 3.3 next day. WBC count normal none out of range CBC normal. CK elevated ALT elevated, AST slight elevation.				Prozac Adderall (I have since discontinued)	none	None	NA	NA	NA	NA	Y	2	NA	Y	N	01/19/2021	01/23/2021	4	SEN	NA	NA	NA	2	2021-01-02	NA	Y	Y	NONE NKDA	2021	COVID19	PFIZER\BIONTECH	EL3247	2	IM	NA
35	992123	Myocarditis	2021-01-02	MA	20	20	NA	M	NA	Acute myocarditis with chest pain and elevated troponin with EKG ST segment changes, muscle aches				EKG: 1/30/2021 EKG: shows NSR with ST-T elevation in inferior and lateral leads. .				Dupixent, Albuterol, Zyrtec, Montelukast, Symbicort	None	Asthma Food allergy	NA	NA	NA	NA	Y	3	NA	NA	N	01/26/2021	01/30/2021	4	WRK	NA	NA	NA	2	2021-01-02	NA	NA	NA	Egg, Peanut, Treenut	2021	COVID19	MODERNA	028L20A	2	IM	LA
36	992506	Pericarditis	2021-01-02	TX	22	22	NA	M	NA	pt developed fever 102, chills and body aches evening of vaccine. Mon am (2/1/2021) awoke with chest pain. Came to ED for evaluation, diffuse ST elevation in all leads, troponin elevated 4.1, 2nd trop 33. echocardiogram with EF 50% pt currently being worked up for pericarditis, ACS with plans for heart cath in am				see above, all done on 2/1/2021				none	none	none	NA	NA	Y	NA	Y	NA	NA	NA	U	01/30/2021	01/30/2021	0	PUB	NA	NA	NA	2	2021-01-02	NA	NA	Y	none	2021	COVID19	MODERNA	NA	2	SYR	LA
37	992836	Pericarditis	2021-01-02	WA	26	26	NA	M	NA	Presented about 60 hours after 2nd moderna vaccine with crushing chest pain and was found to have acute pericarditis and a troponin of 10.				Echo showed normal EF, but thickened pericardium with small effusion Cardiac cath normal HIV 4th gen negative ( PCR pending) Acute hepatis B and C Ab negative ( PCR pending) Respiratory virus panel including COVId-19 negative All other tests for acute pericarditis pending ( coxsackie, echo entero serologies, parvo PCR RPR GC/ Chlamydia)				Aderell Truvada	Nil	Taking PreP ADHD	NA	NA	Y	NA	Y	2	NA	NA	U	01/27/2021	01/30/2021	3	PVT	NA	NA	NA	2	2021-01-02	NA	NA	Y	Augmentin Cat Dander	2021	COVID19	MODERNA	NA	2	NA	LA
38	993137	Myocarditis	2021-02-02	NA	21	21	NA	M	NA	pt presents with mid epigastric chest burning x1 hour after breakfast, 21 yo M w/ no known chronic medical conditions, presents w/ 2 hours MEG/central chest burning. Initial a/w mild SOB and LH
39	994756	Pericarditis	2021-02-02	MI	NA	75	NA	F	NA	My mom who is 75 had an adverse reaction on from the COVID vaccine she took on Jan 15, 2021. She went to bed at night and woke up at 4 AM with a severe headache. She took Aleve and went back to bed. When she woke up at 8:30 AM her headache was very severe and was accompanied with very severe chest pain. I immediately took her to the ER. They did a very thorough work up to check on her heart and A…				NA				NA	NA	Jone	NA	NA	Y	NA	Y	NA	NA	NA	NA	01/15/2021	01/16/2021	1	UNK	NA	NA	NA	2	01/24/2021	NA	NA	NA	None	2021	COVID19	PFIZER\BIONTECH	NA	UNK	NA	NA
40	998291	Pericarditis	2021-03-02	AZ	24	24	NA	F	NA	Pericarditis. Burning and stabbing pain in chest, pain shot down into left arm. Lasted days.				Pericarditis				Copper IUD	None	Asthma Poly cystic ovary syndrome	NA	NA	NA	NA	Y	2	NA	NA	N	01/28/2021	01/30/2021	2	PUB	NA	NA	NA	2	2021-03-02	NA	Y	Y	None	2021	COVID19	MODERNA	010m20a	2	IM	LA
41	998532	Myocarditis	2021-03-02	MD	40	40	NA	F	NA	The patient was admitted to the hospital on 24 January with chest pain, elevated troponin, and EKG changes in the setting of a couple days of chills, sweats and malaise after receiving the covid vaccine. Initially there was concern for acute MI and he was taken for a coronary angiogram. The angiogram was clean and showed no obstructive disease. He had a cardiac MRI which showed findings consisten…				High sensitivity troponin: 493.5 -- > 662.0 -- > 602.3 on 24 January Coxsackie B serology panel negative on 25 January EBV IgM, Parvovirus IgM and CMV IgM Negative RPR nonreactive on 25 January HIV negative on 26 January ANA negative on 26 January No peripheral eosinophilia Coronary angiogram with no obstructive disease on 24 January SARS-CoV-2 PCR negative on 24 and 25 January Cardiac MRI on 26 …				OTC collagen supplement Ibuprofen prn	none	migraines secondary to a TBI in 2016	NA	NA	NA	NA	Y	4	NA	NA	Y	01/21/2021	01/22/2021	1	MIL	NA	NA	NA	2	2021-03-02	NA	NA	NA	NKDA	2021	COVID19	PFIZER\BIONTECH	NA	2	IM	LA
42	998774	Pericarditis	2021-03-02	TX	68	68	NA	M	NA	Pericarditis with pericardial effusion. Treatment: Pericardiocentesis, Colchicine, Aspirin, Ibuprofen, Omeprazole Symptoms began (syncopal episode, retrosternal chest heaviness and aching worse with inspiration, fever, chills, lymphadenopathy for a for 9 days following vaccination) Outcome: Patient discharged home after 3 day hospitalization. Currently feeling better at 1 week follow up.				Cardiac Echocardiogram (1/25/21) Pericardiocentesis (1/25/21) Complete blood count with differential (1/24/21) Complete metabolic panel (1/24/21) Troponin x 2 (1/24/21) B-Type Natriuretic Peptide (1/24/21) Covid Swab (1/24/21) Urinalysis (1/24/21) C reactive protein (1/24/21) Pericardial fluid analysis (1/25/21) Thyroid stimulating hormone (1/25/21) Electrocardiogram (1/24/21) Chest X ray (1/24/2…				Tylenol 650 mg q 6 hours as needed Aspirin 81 mg daily Clonazepam 1 mg as needed Colchicine 0.6 mg daily Famotidine 20 mg daily as needed Metoprolol tartrate 100 mg every 12 hours Omeprazole 20 mg daily as needed	None	Hypertension GERD Anxiety Recurrent syncopal episodes in the past New onset atrial fibrillation at time of adverse event	NA	NA	Y	NA	Y	3	NA	NA	Y	01/15/2021	01/24/2021	9	UNK	NA	NA	NA	2	2021-03-02	NA	NA	Y	No known drug allergies	2021	COVID19	MODERNA	041L20A	1	IM	AR
43	998995	Pericarditis	2021-03-02	NE	35	35	NA	M	NA	Received the second dose in the series on Wednesday 1/20/21. The following day, he noticed some chest discomfort. He then performed some-what of a self physical and was suspicious of pericarditis. Had an EKG pointing to pericarditis. He then had an ECHO performed at the hospital that confirmed the diagnosis. Was then started on a course of colchicine to treat the pericarditis. It is important to …				EKC, ECHO, C-reactive protein, CMP, lipid panel, ESR, troponin I				Cetirizine 10mg tablet Escitalopram oxalate 10mg tablet Fluticasone 50mcg nasal spray Omeprazole 20mg capsule	None	GERD Allergic rhinitis Anxiety Cerebral palsy	NA	NA	NA	NA	NA	NA	NA	NA	N	01/20/2021	01/21/2021	1	PVT	NA	NA	NA	2	2021-03-02	NA	Y	NA	NKDA	2021	COVID19	MODERNA	NA	2	IM	AR
44	1000146	Pericarditis	2021-04-02	NY	NA	NA	NA	M	NA	pericarditis
45	1000418	Pericarditis	2021-04-02	PR	47	47	NA	M	NA	Pleuritic chest pain. Admitted due to acute pericariditis. Course complicated with new onset atrial fibrillation.				TEE: Normal 2DEcho: Normal CXR: Left pleural effusion				None	None	None	NA	NA	Y	NA	Y	5	NA	NA	Y	12/15/2020	2021-04-01	20	PVT	NA	NA	NA	2	2021-04-02	NA	NA	NA	Acetaminophen Aspirin Dextromethorphan Shellfish	2021	COVID19	PFIZER\BIONTECH	EH9899	UNK	SC	LA
46	1000418	Pericarditis	2021-04-02	PR	47	47	NA	M	NA	Pleuritic chest pain. Admitted due to acute pericariditis. Course complicated with new onset atrial fibrillation.				TEE: Normal 2DEcho: Normal CXR: Left pleural effusion				None	None	None	NA	NA	Y	NA	Y	5	NA	NA	Y	12/15/2020	2021-04-01	20	PVT	NA	NA	NA	2	2021-04-02	NA	NA	NA	Acetaminophen Aspirin Dextromethorphan Shellfish	2021	COVID19	PFIZER\BIONTECH	EK5730	UNK	SC	LA
47	1000874	Pericarditis	2021-04-02	OH	84	84	NA	F	NA	Pericarditis Tamponade. She went to the hospital with chest discomfort on the 25th and by the evening of the 26th had pericarditis to a degree that required a Pericardial Window emergency procedure. Prior to the vaccine, she was doing great with no issues. She was put on a ventilator and came through the procedure on the 27th. She was moved to rehab on February 1st, which is where she remains as …				We are still waiting on final pathology but the Hospitalist recommended we submit this information. Her cardiologist was reviewing if there are similar potential responses to the vaccine as well, but since it is so new had yet to find a similar issue.				Metoprolol, Lisinopril, Plavix, Pepcid, baby aspirin, daily vitamin, vitamin D	No	Had a heart attack and stent in Sept 2020. Prior to that, no health issues.	NA	NA	Y	NA	Y	7	NA	NA	N	01/21/2021	01/24/2021	3	PUB	NA	NA	NA	2	2021-04-02	NA	NA	NA	No	2021	COVID19	MODERNA	039K20A	1	SYR	UN
48	1002102	Pericarditis	2021-04-02	FL	37	37	NA	F	NA	The first couple days just some arm discomfort. January 2 I woke up about 3:45AM with chest pain, I thought it was heart burn. It didn't improve so I ended up going to the Hospital, they did test to rule things out. I had a little bit elevated ESR,CRP and little high white count with a left shift. They did an echo and they found pericarditis. They started me on treatment and by the next day I was…				CT Blood work BMP chest x-ray Echo troponin EKG D-dimer				NA	NA	NA	NA	NA	NA	NA	NA	NA	NA	NA	Y	12/18/2020	2021-02-01	15	WRK	NA	NA	vsafe	2	2021-04-02	NA	NA	Y	NA	2021	COVID19	PFIZER\BIONTECH	NA	1	SYR	LA
49	1003486	Myocarditis	2021-04-02	MI	27	27	NA	F	NA	She presented to the hospital with acute typical angina approximately 72 hours after receiving her 2nd vaccine dose. The morning following her vaccine she developed fever, chills, generalized malaise, myalgias, and fatigue lasting about 48 hours. The following morning, she was awoken from sleep by a crushing substernal chest pain with associated typical anginal symptoms. Her initial troponin-I wa…				NA				NA	NA	NA	NA	NA	NA	NA	Y	2	NA	NA	Y	12/30/2020	01/27/2021	28	PVT	NA	NA	NA	2	2021-04-02	NA	NA	NA	NA	2021	COVID19	MODERNA	NA	2	IM	NA
50	1005180	Myocarditis	2021-05-02	NY	33	33	NA	F	NA	Diagnosed with myocarditis 4 days after injection. Hospitalized for 1 day.				Cardiac catheterization, heart ultrasound, chest x ray, EKG, Cat Scan with IV, bloodwork				NA	NA	Anxiety	NA	NA	Y	NA	Y	1	NA	NA	U	01/25/2021	01/29/2021	4	UNK	NA	NA	NA	2	2021-05-02	NA	Y	Y	Latex	2021	COVID19	MODERNA	029L20A	2	SYR	LA
51	1005747	Myocarditis	2021-05-02	NJ	29	29	NA	F	NA	Starting last Thursday January 28th ,I started to experience shortness of breath at rest. Friday January 29th I was experiencing constant chest tightness/discomfort. Breath started to catch with speaking, fatigue. On Saturday January 30th at work in teh hospital I moved a heavy patient, became short of breath that the patient heard it and inquired about it, and my heart rate went up into the 120s…				No test or laboratory results ordered, based soley on assessment and symptoms.				1000 mg of PO Tylenol and Pepcid 1 tablet before 2nd dose.	no illnesses	Ezcema mild	NA	NA	NA	NA	NA	NA	NA	NA	N	12/24/2020	01/15/2021	22	PVT	NA	NA	NA	2	2021-05-02	NA	Y	NA	no allergies	2021	COVID19	PFIZER\BIONTECH	First:EJ1685/Se	UNK	NA	NA
52	1007452	Myocarditis	2021-06-02	NA	33	33	NA	M	NA	Reported moderate fever, chills, muscle aches, and fatigue for 2 days following dose 2 vaccination. Then, began complaining of chest pain. EKG abnormal and referred to Hospital for evaluation. Found to have elevated troponins and myocarditis. Then discharged home.				NA				NA	NA	NA	NA	NA	NA	NA	NA	NA	NA	NA	NA	01/25/2021	01/25/2021	0	PVT	NA	NA	NA	2	2021-06-02	NA	NA	Y	NA	2021	COVID19	PFIZER\BIONTECH	EL3302	2	IM	LA
53	1008473	Pericarditis	2021-06-02	TX	37	37	NA	M	NA	Tuesday afternoon began with a headache. Chills followed in the late evening. Body aches by Wednesday morning with continued headache. Neck stiffness and soreness began Thursday evening. Severe chest pains early Saturday morning (3am). Taken to urgent care - EKG showed irregularity and high level of troponin. Transported from there to the hospital. They did angiogram, and diagnosed me with perica…				All performed on 2-6-21 EKG Blood work (troponin) Echo Currently still in hospital, not sure if recovered yet. Possibility of release tomorrow.				NONE	NONE	NONE	NA	NA	NA	NA	Y	2	NA	NA	U	2021-02-02	2021-02-02	0	PVT	NA	NA	NA	2	2021-06-02	NA	NA	Y	NONE	2021	COVID19	MODERNA	031L20A	2	IM	LA
54	1009827	Pericarditis	2021-07-02	MI	28	28	NA	M	NA	Chest pain- pericarditis. Elevated troponin. Heart cath. PCU hospital admit. No previous heart hx. Ekg abnormal. Echo, mri.				Heart cath, labs. Echo, mri X-ray ekg				Concerta , abilify, clonidine	Nasal congestion/ cough three to four weeks prior	Adhd	NA	NA	NA	NA	Y	2	NA	NA	N	2021-04-02	2021-06-02	2	PUB	NA
55	1010639	Pericarditis	2021-08-02	MI	75	NA	NA	F	NA	accompanied with very severe chest pain
56	1011883	Myocarditis	2021-08-02	FL	34	34	NA	M	NA	I had a fever, headache for two days following the vaccine. Two days after I had chest pain and went to the emergency room. I was admitted with elevated troponin and diagnosed with myopericarditis.				Blood work, cardiac echo, chest x ray.				Cannabidiol	None.	Previous myopericarditis 5 years prior, pericarditis 7 years prior.	NA	NA	NA	NA	Y	2	NA	NA	N	01/21/2021	01/25/2021	4	PVT	NA	NA	NA	2	2021-08-02	NA	NA	NA	None.	2021	COVID19	PFIZER\BIONTECH	NA	2	IM	LA
57	1012385	Viral pericarditis	2021-08-02	NA	NA	NA	NA	F	NA	fluid on her heart caused by a virus
58	1012387	Pericarditis	2021-05-02	PA	NA	47	NA	M	NA	Severe chest pain with radiation to left chest and jaw 5 days after moderna covid vaccine. No heart attack but diagnosed with pericarditis. Will be in treatment for 3 months.				EKG, 05-Feb-2021, Pericarditis							NA	NA	NA	NA	Y	NA	NA	NA	NA	2021-01-02	2021-05-02	4
59	1017662	Pericarditis	2021-04-02	NA	35	34	NA	M	NA	Headache Pericarditis Narrative: Diagnosed as idiopathic pericarditis.				NA				NA	NA	NA	NA	NA	NA	NA	Y	7	NA	NA	Y	01/19/2021	01/22/2021	3	OTH	NA	NA	NA	2	2021-03-02	NA	NA	NA	NA	2021	COVID19	MODERNA	013L20A	2	IM	LA
60	1019823	Pericarditis	2021-10-02	IL	23	23	NA	F	NA	Woke up day after with a slight pain in chest. As day progressed pain became much worse and when tried to lay down to sleep could not. Breathing in caused pain as well. She went to ER and was diagnosed with Acute Pericarditis. Was in ER for 4 hours and sent home on oral Ibuprofen 600 mg.				X-ray, EKG, D-Dimer, Troponin, Blood draw, IV with Toradol, Pepcid, GI cocktail and Tylenol				Famotidine, BC Pill, Hair and Nail vitamins	None	Hashimoto's thyroiditis, Euthyroid	NA	NA	NA	NA	NA	NA	NA	NA	N	2021-06-02	2021-07-02	1	PUB	NA	NA	NA	2	2021-10-02	NA	NA	Y	Pineapple	2021	COVID19	PFIZER\BIONTECH	EL3248	1	IM	RA
61	1021221	Myocarditis	2021-10-02	PA	68	68	NA	M	NA	cardiac arrest. Heart stopped, I fell to the ground, and was administered CPR by Police. I was admitted to hospital unresponsive and induced in a coma for two days. MRI results indicated I had a virus in my heart which caused Myocarditis. On 1/25/2021 i Had a cadiac catharization that indicated no blockages, or scar tissue. A defibrillator was surgically implanted in my chest on 1/27/21. Admitted…				On 1/25/2021 i Had a cadiac catharization that indicated no blockages, or scar tissue. A defibrillator was surgically implanted in my chest on 1/27/21. MRI on 1/27/2021.				pantropazole, plavix, cialis, multi-vitamin, vitamin c, b-complex, zinc, glucosimine, pro-biotic, eldeberry,	none	NA	NA	NA	Y	NA	Y	7	NA	Y	Y	01/19/2021	01/20/2021	1	PVT	NA	NA	NA	2	2021-10-02	NA	NA	Y	none	2021	COVID19	MODERNA	012L20A	1	SYR	LA
62	1021922	Myocarditis	2021-11-02	KY	NA	35	NA	M	NA	Chest pain
63	1022039	Pericarditis	2021-11-02	FL	32	NA	NA	M	NA	Pericarditis after admit and negative ECHO, and CTA
64	1022440	Pericarditis	2021-11-02	FL	69	69	NA	M	NA	The decedent experienced severe chest pain and dyspnea approximately nine days following the first series of the vaccine. He reported to family members that he was having a \severe reaction\" to the vaccine and believed it was acute pericarditis due to the same symptoms he experienced prior. He reported that on 2/1/21 around 0300 hours, the symptoms were the most severe and he was going to seek m…
65	1023685	Myocarditis	2021-11-02	NA	39	39	NA	M	NA	39 year old male no known past medical history received his second dose of the moderna vaccine on 2/5. That evening he developed headache, malaise, fatigue, fevers. The symptoms persisted on 2/6 and 2/7 with some improvement in his headache on 2/7. On the evening of 2/7 he developed high fevers to 103, rigors, \vivid dreams\" woke up with night sweats. On 2/8 developed pleuritic chest pain and sh…				At that time his vitals were stable. Labs significant for elevated troponin of 3.41 (which peaked at 13.00), mildly elevated LDL cholesterol of 109, elevated CRP of 11.7 but otherwise normal cbc and bmp. EKG no clear evidence of STEMI. Had echocardiogram which revealed normal heart function, no evidence of of focal wall abnormalities and no pericardial effusion. CT angiogram was negative for PE, …				None	None	None	NA	NA	NA	NA	Y	3	NA	NA	Y	2021-05-02	2021-05-02	0	MIL	NA	NA	NA	2	2021-11-02	NA	NA	NA	No known allergies	2021	COVID19	MODERNA	NA	UNK	IM	NA
66	1025021	Pericarditis	2021-12-02	NA	37	37	NA	F	NA	Pt is a 37y F with previous history of pericarditis diagnosed after an initial COVID infection SEP20 with a second occurrence NOV20. Pt subsequently received her first COVID Vaccine shot on 22JAN21 and reported to medical on 3FEB21 with mild chest pain and an EKG with changes demonstrating pericarditis and a US demonstrating trace effusion. Pt was minimally symptomatic but given her previous epis…				EKG 2/3/21: PR depressions US 2/3/21: Trace pericardial effusion EKG 2/10/21: Normal Exercise Cardiopulmonary Testing: No hypoxemia				MVI Probiotic	None	Exercise induced asthma	NA	NA	NA	NA	NA	NA	NA	NA	Y	01/22/2021	2021-03-02	12	MIL	NA	NA	NA	2	2021-12-02	NA	Y	NA	Cirprofloxacin Milk Gluten	2021	COVID19	MODERNA	025j20-2a	1	IM	LA
67	1025489	Viral pericarditis	2021-12-02	CT	84	84	NA	F	NA	Patient received 1st dose of vaccine on 2/6/21. That afternoon, developed malaise and fever/chills over the next few days. On the evening on 2/9/21, began to have left-sided chest pain (severe, pleuritic, radiating to left arm) leading her to seek medical care. Was determined to have viral pericarditis and admitted to the hospital for several days				COVID test: negative WBC: 5.2 Troponin <0.3 proBNP 2310 ECG: NSR, no acute ischemic changes CTA: no PE, with cardiomegaly and mild pericardial effusion, distention of IVC				Carvedilol, Humalog, Iron tablets, levothyroxine, metformin, omeprazole, pravastatin, Toujeo, valsartan/HCTZ	NA	hypertension, hyperlipidemia, DM2	NA	NA	NA	NA	Y	3	NA	NA	Y	2021-06-02	2021-09-02	3	PUB	NA	NA	NA	2	2021-12-02	NA	NA	NA	Levemir, sitagliptin	2021	COVID19	PFIZER\BIONTECH	EM9809	1	IM	LA
68	1027010	Myocarditis	2021-12-02	SC	45	45	NA	M	NA	Pt received vaccine on 1/22/21. On 1/31/21 he presented to urgent care with fever and morbiliform rash. He tested negative for the flu and was given empiric oseltamivir. He had persistent fever and was given doxycycline and ceftriaxone by urgent care on 2/2. On 2/4 at urgent care he was noted to be hypotensive and referred to ER. He had findings of cardiogenic shock and intra-aortic balloon pump …				1/31/21 - Flu Ag negative 2/2/21: - Mycoplasma IgM negative - EBV Ab panel consistent with prior infection 2/4/21: - Blood cultures negative - CRP > 320 mg/dL - D-dimer 3.53 - Troponin 7.05 - BNP 3, 583 2/5/21: - SARS CoV2 Ab: positive - Transthoracic Echo: Interpretation Summary o The left ventricular systolic function is decreased (35 - 40%). o There is mild concentric left ventricular hypertro…							NA	NA	Y	NA	Y	7	NA	NA	Y	01/22/2021	01/30/2021	8
69	1027010	Pericarditis	2021-12-02	SC	45	45	NA	M	NA	Pt received vaccine on 1/22/21. On 1/31/21 he presented to urgent care with fever and morbiliform rash. He tested negative for the flu and was given empiric oseltamivir. He had persistent fever and was given doxycycline and ceftriaxone by urgent care on 2/2. On 2/4 at urgent care he was noted to be hypotensive and referred to ER. He had findings of cardiogenic shock and intra-aortic balloon pump …				1/31/21 - Flu Ag negative 2/2/21: - Mycoplasma IgM negative - EBV Ab panel consistent with prior infection 2/4/21: - Blood cultures negative - CRP > 320 mg/dL - D-dimer 3.53 - Troponin 7.05 - BNP 3, 583 2/5/21: - SARS CoV2 Ab: positive - Transthoracic Echo: Interpretation Summary o The left ventricular systolic function is decreased (35 - 40%). o There is mild concentric left ventricular hypertro…							NA	NA	Y	NA	Y	7	NA	NA	Y	01/22/2021	01/30/2021	8
70	1029788	Pericarditis	02/14/2021	CA	72	72	NA	F	NA	Day 1: headache and chills, no fever. Day 2: fatigue and chills, no fever Day 3-4 : fatigue and chills, no fever Day 5: Strong heart palpitations, chills and fatigue . Day 6-7 Heart pain, palpitations, chills and fatigue/ Had to rest constantly. Began taking ibuprofen to calm the inflammation. Day 8: Heart pain, pressure & palpitations worsening, fatigue. Primary and Cardiologist recommended goin…				EKG, heart/chest x-ray, bloodwork, echo, oxygen levels, covid19 test, flu tests. All done 2/12/21				Toprol XL / Tapazole / Multivitamin / Omega 3 Fish Oil	None	Grave's Disease / Vitiligo	NA	NA	NA	NA	NA	NA	NA	NA	N	2021-05-02	2021-05-02	0	OTH	NA	NA	NA	2	02/14/2021	NA	NA	NA	Codeine / Erethromycin	2021	COVID19	MODERNA	042L20A	1	IM	LA
71	1030018	Myocarditis	02/15/2021	MA	20	NA	NA	M	NA	Myocarditis
72	1030019	Pericarditis	02/15/2021	PA	67	67	NA	F	NA	feeling much worse
73	1031582	Pericarditis	02/15/2021	WI	35	35	NA	F	NA	35 yo woman with new onset pericarditis. Possibly related to the covid vaccine - had second dose 1/13/21. There are case reports of pericarditis with the covid virus, but none so far with covid vaccine. No known covid exposure recently. Covid test on 1/24/21 (date of admission) = not detected. Or more likely presentation could be related to Humira (started December 2020 for psoriatic arthritis an…				NA				Humira albuterol diclofenac gel fluticasone inhaler (flovent) Probiotic Multivitamin Sumatriptan Medrol dose pak (finished on 1/17/21) Weaned off Lexapro ~ 1 month prior	Psoriatic Arthritis and Cervical DJD	Psoriatic Arthritis and Cervical DJD	NA	NA	NA	NA	Y	1	NA	NA	Y	01/13/2021	01/25/2021	12	PVT	NA	NA	NA	2	02/15/2021	NA	NA	NA	hydromorphone - hives	2021	COVID19	PFIZER\BIONTECH	NA	UNK	NA	NA
74	1032062	Myocarditis	02/15/2021	ME	26	26	NA	M	NA	After receiving the Moderna vaccine on 2/10/2021, traditionally expected symptoms developed on 2/11/2021 and 2/12/2021 including fatigue, fever, headache, and general achiness. On 2/12/2021 and into the morning of 2/13/2021 I developed a persistent aching chest pain - Saturday morning (2/13/2021) I went to convenient urgent care in for a quick once-over including vitals and an EKG. The EKG showed…				NA				N/A	N/A	N/A	NA	NA	NA	NA	Y	2	NA	NA	U	2021-10-02	2021-11-02	1	PVT	NA	NA	NA	2	02/15/2021	NA	Y	Y	None	2021	COVID19	MODERNA	031L20A	2	IM	LA
75	1032574	Myocarditis	02/16/2021	TX	NA	NA	NA	M	NA	Flu-like symptoms
76	1032693	Myocarditis	02/16/2021	NA	26	26	NA	M	NA	26 yo Male developed a laboratory confirmed myocarditis on/about 7 February 2021 after receiving the 2nd dose of Moderna COVID19 Vaccine on 3 Feb 2021. His HS-Tropin peaked at 2179. He was admitted to the ICU for care. Discharged at 72 hour admission. Seen today (16 Feb 2021) for follow-up. Reports no sequela other than the development of dry skin that is pruritic. Multiple pending lab studies or…				Admission HS Trop 1295 on 7 Feb 2021. Peaked 2179 on 7 Feb 2021. Discharge Troponin 1327. ESr 24. CRP 0.3. Urine Drug Screen normal.				None	None	None	NA	NA	Y	NA	Y	4	NA	NA	U	2021-03-02	2021-07-02	4	MIL	NA	NA	NA	2	02/16/2021	NA	Y	Y	None	2021	COVID19	MODERNA	041L20A	2	IM	LA
77	1032740	Pericarditis	02/16/2021	NA	20	20	NA	M	NA	Patient developed fever on day 8 post-vaccine followed by tachycardia, dyspnea and chest pain. Elevated troponin in the ER. ED echo confirmed pericarditis with likely myocarditis.				troponin levels, 2d echo				Adderall	None	ADHD	NA	NA	NA	NA	NA	NA	NA	NA	Y	01/20/2021	01/28/2021	8	UNK	NA	NA	NA	2	02/16/2021	NA	Y	Y	None	2021	COVID19	MODERNA	NA	1	IM	NA
78	1033091	Pericarditis	02/16/2021	WI	58	58	NA	F	NA	approximately 2.5 wks after vaccination, development of severe increasing back pain and chest pain and shortness of breath Dx acute moderately severe pericarditis with pericardial effusion, pneumonitis with bilateral small pleural effusions, hepatitis with elevated alk phos and LFT, bone marrow reaction with elevated WBC, new anemia and elevated platelets, markedly elevated d dimer and CRP with n…				Ct with PE protocol, EKG, labs, echo documented moderate to severe pericardial effusion no tamponade, documented pleural effusions with pneumonitis documented d dimer in the thousands and elevated CRP above 100, abnormal liver function tests and cbc.				Zinc, vit D3, vit C	None, was exposed to Covid 19 just prior to getting the vaccination	None	NA	NA	Y	NA	NA	NA	NA	NA	N	2021-04-01	01/22/2021	18	PVT	NA	NA	NA	2	02/16/2021	NA	Y	Y	None	2021	COVID19	MODERNA	037K20A	1	IM	LA
79	1038358	Pericarditis	02/18/2021	CA	84	84	NA	M	NA	Development of chest pain and dyspnea. Large pleural and pericardial effusions requiring drainage. No evidence of CHF by echo or BNP. Fluid was found to be exudative rather than transudative. No growth of infectious agents found to be causal. ESR and CPR extremely elevated. All self resolving after thoracentesis and pericardiocentesis.				thoracentesis 2/16, pericardiocentesis 2/16, echo 2/15				Medication Details Provider Last Reconciliation Status gabapentin (NEURONTIN) 300 MG capsule Take 1,200 mg by mouth nightly. 900mg morning, afternoon 1200mg bedtime Historical Zzzprovider, MD Needs Review Reviewed Prior to Admission Medica	NO	? Asbestosis (CMS/HCC) <U+00A0> ? BPH (benign prostatic hyperplasia) <U+00A0> ? Chronic sinusitis <U+00A0> ? CKD (chronic kidney disease) <U+00A0> ? Diabetes mellitus (CMS/HCC) <U+00A0> <U+00A0> Type 2 ? MGUS (monoclonal gammopathy of unknown significance) <U+00A0> ? Nephrolithiasis <U+00A0> ? Neuropathy <U+00A0> <U+00A0> Lower Extremity ? Osteopenia <U+00A0> ? Proteinuria <U+00A0> ? PVD (periphe…	NA	NA	Y	NA	Y	3	NA	NA	U	01/30/2021	01/31/2021	1	PVT	NA	NA	NA	2	02/18/2021	NA	NA	NA	No	2021	COVID19	PFIZER\BIONTECH	EL9262	1	IM	LA
80	1040340	Myocarditis	02/18/2021	PA	66	66	NA	F	NA	Enlarged or inflamed heart, lungs full of fluid, myocarditis, vomiting, dehydration				Echocardiogram, testing for bacterial and viral infections, bloodwork				Bi-polar medications	None	Obesity	NA	NA	Y	NA	Y	5	NA	NA	U	2021-11-02	2021-11-02	0	PVT	NA	NA	NA	2	02/18/2021	NA	NA	Y	unknown	2021	COVID19	PFIZER\BIONTECH	NA	1	IM	NA
81	1040918	Pericarditis	02/19/2021	FL	NA	75	NA	M	NA	Acute pericarditis
82	1041804	Myocarditis	02/19/2021	DC	30	30	NA	M	NA	30 yo man with no significant past medical history presents to the ED for chest pressure and SOB that started this morning when he woke up. It was a constant 8/10 pressure squeezing at the sides of his sternum with the sensation of a plate pushing down on his sternum, that worsened by taking deep breaths. He had never experienced anything like it before. The pain was neither worsened with exertio…				Labs: Troponin 600.3 -> 609.9 COVID negative Lipase 24 PT 13.5, INR 1.0 140/4.6|100/28|10.4/0.87<114 D-Dimer 0.54 10.1>14.3/42.9<200, 83% neutrophils Pro BNP 524.6 CK 556 EKG: t-wave inversions in lead II and leads V3-V6 Radiology: 2/17 CXR IMPRESSION: No radiographic evidence of acute cardiopulmonary process. CT PE IMPRESSION: 1. No evidence of pulmonary embolism. 2. Asymmetric left axillary lym…				MVI Vitamin D	None	None	NA	NA	NA	NA	Y	2	NA	NA	N	02/15/2021	02/17/2021	2	MIL	NA	NA	NA	2	02/19/2021	NA	Y	Y	No known allergies	2021	COVID19	MODERNA	NA	2	IM	LA
83	1043948	Pericarditis	02/21/2021	HI	23	23	NA	M	NA	PT EXPERIENCED NAUSEA, HA, FATIGUE 1 DAY POST VACCINE. REPORTS HE FELT BETTER 2 DAYS POST VACCINE AND WENT FOR A REGULAR WORK-OUT WITHOUT COMPLICATIONS. PT WOKE-UP 3 DAYS POST VACCINE WITH CHEST PX, SOB, FATIGUE. HE CALLED 911 AND WAS BROUGHT TO HOSPITAL VIA AMBULANCE. PT HAD UNREMARKABLE EKG INITIALLY, LABS DRAWN. INITIAL TROPONIN 4.7, EKG REPEATED WITH SOME MINIMAL ST ELEVATION, 324MG ASA GIVEN…				TROPONIN 4.7 @0816 21FEB2021. TROPININ 10.8 @1023 21FEB2021. CK 595 @0951. RAPID SARS-COV2 NEGATIVE BY BIOFIRE MACHINE. CKR UNREMARKABLE.				NONE	NONE	NONE	NA	NA	NA	NA	Y	NA	NA	NA	U	02/18/2021	02/21/2021	3	MIL	NA	NA	NA	2	02/21/2021	NA	NA	NA	NONE	2021	COVID19	MODERNA	031M20A	2	IM	LA
84	1044420	Myocarditis	02/21/2021	TN	36	36	NA	M	NA	Please reference separately submitted MIS-A form. He had sore throat, high fever, diarrhea, deteriorating in to multisystem failure and apparent acute myocarditis, notably with relative initial sparing of the lungs. He suffered cardiac arrest in radiology after developing aphasia and was transferred to Hospital after cannulation for VA ECMO
85	1044420	Myocarditis	02/21/2021	TN	36	36	NA	M	NA	Please reference separately submitted MIS-A form. He had sore throat, high fever, diarrhea, deteriorating in to multisystem failure and apparent acute myocarditis, notably with relative initial sparing of the lungs. He suffered cardiac arrest in radiology after developing aphasia and was transferred to Hospital after cannulation for VA ECMO
86	1045176	Pericarditis	02/22/2021	NA	33	33	NA	F	NA	The patient is a 34yo female seen about 1 month ago for SOB - it developed 1 week after the COVID vaccine. She was sent to Cardiology and they diagnosed her with pericarditis and she was started on scheduled NSAIDS. - Cardiology recommended ESR, CRP and CBC and they were negative. - CXR was normal - Echocardiogram was suggestive of pericarditis. Cardiology told her to follow up in 1 month is symp…				NA				Allegra PRN Lunesta PRN MiraLax.	NONE	Insomnia SAR intermittent constipation.	NA	NA	NA	NA	NA	NA	NA	Y	NA	2021-09-01	01/17/2021	8	MIL	NA	NA	NA	2	02/22/2021	NA	Y	NA	NONE	2021	COVID19	MODERNA	025L20A	1	IM	RA
87	1045178	Myocarditis	02/22/2021	NA	20	20	NA	M	NA	CHEST PAIN
88	1046026	Pericarditis	02/22/2021	FL	42	42	NA	F	NA	Developed acute pericarditis on 2/14/2021. Completely healthy 42 yr old with no recent illnesses other then the vaccine. Developed myalgia, severe headache, and slightly elevated blood pressures 24 hours post second vaccine. Then 4 weeks later acute pericarditis.				NA				None	None	None	NA	NA	NA	NA	Y	2	NA	NA	N	2021-11-01	02/14/2021	34	PVT	NA	NA	NA	2	02/22/2021	NA	NA	Y	Coconut	2021	COVID19	PFIZER\BIONTECH	EL1284	2	IM	RA
89	1046576	Myocarditis	02/22/2021	OR	45	45	NA	F	NA	She developed pericarditis/myocarditis and was diagnosed 4 days after receiving second dose of Covid19 Moderna vaccine				Elevated troponin, CK, ESR. ECG with 1 mm ST elevations throughout. Cardiac Catheterization and Echocardiogram normal.				ELURYNG, over the counter eye drops	n/a	Sjogren's Syndrome - mild, mostly with just dry eyes	NA	NA	NA	NA	Y	2	NA	NA	U	2021-12-02	02/16/2021	4	OTH	NA	1st dose Moderna Covid 19 - sore arm and rash	NA	2	02/22/2021	NA	NA	NA	No	2021	COVID19	MODERNA	NA	UNK	IM	AR
90	1046576	Pericarditis	02/22/2021	OR	45	45	NA	F	NA	She developed pericarditis/myocarditis and was diagnosed 4 days after receiving second dose of Covid19 Moderna vaccine				Elevated troponin, CK, ESR. ECG with 1 mm ST elevations throughout. Cardiac Catheterization and Echocardiogram normal.				ELURYNG, over the counter eye drops	n/a	Sjogren's Syndrome - mild, mostly with just dry eyes	NA	NA	NA	NA	Y	2	NA	NA	U	2021-12-02	02/16/2021	4	OTH	NA	1st dose Moderna Covid 19 - sore arm and rash	NA	2	02/22/2021	NA	NA	NA	No	2021	COVID19	MODERNA	NA	UNK	IM	AR
91	1046636	Myocarditis	02/22/2021	NH	22	22	NA	F	NA	12 hours after my second Moderna shot, had severe chest pain and shortness of breath. Admitted to emergency room later in the week for myocarditis as a result of the vaccine.				EKG- abnormal day 1, more normal day 2 2/19 and 2/20 Bloodwork- high cardiac enzymes 2/19 and 2/20, heart in distress and inflamed Cat scan- normal Xray- normal				Lamictal- 100 MG Trileptal- 300 mg AM 600 PM Prozac- 10 MG Birth control contraceptive	None	None	NA	NA	NA	NA	NA	NA	NA	NA	N	2021-12-02	02/13/2021	1	PVT	NA	After first moderna shot, vomiting, chills, body aches	NA	2	02/22/2021	NA	NA	NA	Gluten	2021	COVID19	MODERNA	004M20A	2	SYR	LA
92	1047627	Myocarditis	02/22/2021	NA	20	20	NA	M	NA	20 YOM with prior COVID vaccine Dec 2020 presents 4 days after COVID vaccination (First dose) with constant substernal chest pressure, ST early repol vs elevation in ST segment and troponins 11. Onset of chest pain occurred 3 hours after covid vaccine-- 5/10, constant, not positional. Transferred to cardiology inpatient for suspected myocarditis. No prior troponin obtained given prior covid illne…				Troponin 11. EKG as above				ibuprofen prn	20 YOM with COVID infection early dec 2020. No symptoms on day of vaccination.	None	NA	NA	NA	NA	Y	NA	NA	NA	U	02/18/2021	02/18/2021	0	MIL	NA	NA	NA	2	02/22/2021	NA	Y	Y	NKDA	2021	COVID19	MODERNA	006M20A	1	IM	LA
93	1047631	Pericarditis	02/22/2021	NE	42	42	NA	F	NA	Two days after the 2nd injection I started to have chest pain and not feel right. I went to the Station where I volunteer. I did and EKG which showed Anterior Infarct. I went to the ER. They gave me 4 baby aspirin to take and some blood work. I was told the blood work showed elevated levels consistent with a blood clot as well. I had a CT scan to rule out a clot in my heart or lungs. Which it was…				EKG : Anterior Infarct Blood work : elevated d-diter CT scan : no PE or cardiac clot				Sertriline, Desvenlafaxine, Omeprazole, Vit C, Vit D, Elderberry	NA	NA	NA	NA	NA	NA	NA	NA	NA	NA	N	2021-11-01	01/13/2021	2	PUB	NA	NA	NA	2	02/22/2021	NA	Y	Y	NA	2021	COVID19	PFIZER\BIONTECH	EK4176	2	IM	NA
94	1048204	Myocarditis	02/23/2021	NC	53	NA	NA	F	NA	Heart enzymes were elevated
95	1051653	Pericarditis	02/24/2021	ME	77	77	NA	M	NA	Moderate pain in chest behind sternum when breathing. Admitted to Hospital on 1 February 2021. Diagnosed as pericarditis. Treatment: Ibuprofen 600 mg 3x/day for 2 weeks, and Colchicine 0.6 mg 2x/day for 3 months.				Numerous. Treatment seems to be working regarding pain. Complete recovery from pericarditis to be determined following 3 month use of colchicine.				Rosuvastatin 20 mg 1tab/day Lisinopril/HCTZ 10-12.5 mg 1 tab/day Melatonin 10mg Vitamin D3 25 mg	None	High cholesterol High Blood pressure	NA	NA	NA	NA	Y	2	NA	NA	U	01/28/2021	2021-01-02	4	PVT	NA	NA	NA	2	02/24/2021	NA	Y	Y	None	2021	COVID19	PFIZER\BIONTECH	EL9261	1	IM	LA
96	1051710	Myocarditis	02/24/2021	MN	80	80	NA	F	NA	On 2/2 received 1 st dose of vaccine. On 2/14 developed nausea, vomiting and diarrhea. Admitted to hospital and found to have a troponin of 72 and coronary angiogram done. Endomyocardial biopsy revealed myocyte damage and mixed inflammatory infiltrate concerning for myocarditis. Patient ultimately has started to recover with treatment of methylpred 1 gram x 3 days.				Nasopharyngeal PCR negative for covid 19 on 2/14 and 2/17. 2/18 COVID IgG titer to the spike receptor binding protein was. 1:6400 . Trop				Multivitamins	None	Pancreatic cyst Spondylosis Osteoarthritis Ulcerative colitis-not on medication	NA	NA	Y	NA	Y	10	NA	NA	Y	2021-02-02	02/14/2021	12	PVT	NA	NA	NA	2	02/24/2021	NA	NA	NA	None	2021	COVID19	PFIZER\BIONTECH	NA	1	IM	AR
97	1055368	Myocarditis	02/25/2021	NA	28	28	NA	M	NA	Patient presented with bilateral blurry peripheral vision that resolved over several days. He was found to have P1 PCA stenosis. Additional imaging showed this to be resolved and a normal variant. Additionally, patient diagnosed with myopericarditis. Found to have elevated troponin up to 6, diffuse ST segment elevation on EKG and chest pain. Started on ibuprofen and colchicine with relief. Discha…				NA				Marijuana Vyvanse	None	None	NA	NA	NA	NA	Y	3	NA	NA	NA	02/20/2021	02/21/2021	1	UNK	NA	NA	NA	2	02/25/2021	NA	NA	NA	None	2021	COVID19	MODERNA	02YM20A	2	IM	RA
98	1056448	Myocarditis	02/26/2021	MD	NA	NA	NA	M	NA	myocarditis
99	1056448	Pericarditis	02/26/2021	MD	NA	NA	NA	M	NA	myocarditis
100	1057780	Myocarditis	02/26/2021	PA	32	32	NA	M	NA	Acute myocarditis				Cardiac MRI 2/25/21				None	None reported	None reported	NA	NA	NA	NA	Y	5	NA	NA	N	01/29/2021	02/21/2021	23	PVT	NA	NA	NA	2	02/26/2021	NA	NA	NA	Bactrim	2021	COVID19	MODERNA	NA	1	IM	AR
101	1058476	Myocarditis	02/26/2021	MA	21	21	NA	F	NA	Day of vaccine, 4hrs post vaccine: felt drunk/high/intoxicated (touch was intensified, numbing feeling) Day 2-3: exhausted and fever of 102F, body aches, chills, nausea Day 4: started feeling better, fever went down with Tylenol Day 5 3am: woke up with chest pain (3.5-4/10), went away with Tums
102	1058628	Viral pericarditis	02/26/2021	KS	54	54	NA	M	NA	Patient received 2nd dose of Moderna Covid Vaccine at 1pm. At 2:30pm he started to develop chest pain and left side neck and arm pain. He was admitted to the hospital for further work-up. While in the hospital the patient had relief only from sitting up and forward. The doctor decided to transfer the patient to another facility that had specialist. At the next hospital it was determined that the …				2D Echo of Heart - showed mildly enlarged right and left ventricles EKG - Normal sinus rhythm Normal troponin and ddimer				Uroxatral 10mg daily Zyrtec 10mg daily	NA	NA	NA	NA	NA	NA	Y	2	NA	NA	N	02/22/2021	02/22/2021	0	PVT	NA	NA	NA	2	02/26/2021	NA	NA	Y	Pollen	2021	COVID19	MODERNA	011M20A	2	IM	LA
103	1058830	Pericarditis	02/26/2021	NJ	31	31	NA	M	NA	Could not breathe sharp pains in chest tingling in arms. Inflammation of heart muscle				Cat scan, ultrasound, mri				Propecia	None	None	NA	NA	NA	NA	NA	NA	NA	NA	N	02/22/2021	02/25/2021	3	PVT	NA	NA	NA	2	02/26/2021	NA	NA	NA	None	2021	COVID19	MODERNA	NA	2	SYR	LA
104	1059800	Myocarditis	02/27/2021	TX	21	21	NA	M	NA	Patient developed typical fever, myalgias, body aches in the days after his vaccine. He would describe them as severe. This was followed by chest pains. These chest pains prompted him to seek care in the ER. Upon workup, I found the patient to have developed myocarditis with a significantly elevated troponin prompting hospitalization.				CBC, CMP, troponin, UDS, Chest Xray, CT scan of chest. EKG				None	None	None	NA	NA	NA	NA	Y	NA	NA	NA	U	02/22/2021	02/25/2021	3	PUB	NA	NA	NA	2	02/27/2021	NA	NA	Y	Penicillin	2021	COVID19	PFIZER\BIONTECH	NA	2	IM	UN
105	1060242	Pericarditis	02/27/2021	NJ	78	78	NA	F	NA	The patient developed back pain one month after the first injection on February 24 she was diagnosed with pericardial effusion?s and 750 mL was drained from the pericardium. The work up is on going but it seems to be Pericarditis which occurred after the vaccination				She had fluid removed and it showed no sign of cancer so most likely it was a pericardial effusion?s from Pericarditis				Plavix,	None	Hypothyroidism	NA	NA	Y	NA	Y	2	NA	NA	N	2021-12-01	2021-01-02	20	PHM	NA	NA	NA	2	02/27/2021	NA	Y	Y	No	2021	COVID19	MODERNA	026l20a	1	IM	AR
106	1060751	Myocarditis	02/28/2021	TN	40	40	NA	M	NA	Heart attack. Chest pain and numbness in both arms and back. The pain lasted from 3:00AM until 5:00AM at which time I as in the ER. Troponin levels were at 6.0 and I had a small abnormal finding on my EKG. The Cardiovascular physician on call said it could be something and they would do a cardiac cath to determine where a blockage may be. The angiogram cam back with no blockages. troponin levels …				2/8/2021: EKG 2/8/2021: Chest X-Ray 2/8/2021: Cardiac Angiogram 2/9/2021: EKG 2/9/2021: Cardiac MRI 2/9/2021: Echo				Claritin D, Multivitamin	None	None	NA	NA	NA	NA	Y	3	NA	Y	U	2021-05-02	2021-08-02	3	PVT	NA	NA	NA	2	02/28/2021	NA	NA	Y	None	2021	COVID19	PFIZER\BIONTECH	EL9264	2	IM	LA
107	1061358	Pericarditis	02/28/2021	HI	74	74	NA	M	NA	Pericarditis with pericardial effusion.				2/25 -2/26/2021: CRP, ECHOCARDIOGRAM, respiratory viral PCR, CBC, CMP, ASO titer, ANA, EKG				Valsartan, ursadiol, citalopram, Montalukast, ASA, Ativan, tamsulosin, fluticasone	NA	HTN, Primary Biliary Cirrhosis	NA	NA	Y	NA	Y	2	NA	NA	Y	01/25/2021	02/15/2021	21	PVT	NA	NA	NA	2	02/28/2021	NA	NA	NA	NKA	2021	COVID19	MODERNA	029LZ0A	UNK	IM	LA
108	1063124	Myocarditis	2021-01-03	OH	36	36	NA	M	NA	Acute myocarditis after 2nd vaccine dose				NA				no	No	no	NA	NA	Y	NA	NA	NA	NA	NA	NA	01/27/2021	2021-12-02	16	PVT	NA	NA	NA	2	2021-01-03	NA	Y	NA	NKA	2021	COVID19	MODERNA	028L20A	2	NA	LA
109	1065155	Myocarditis	2021-02-03	IL	60	NA	NA	F	NA	Heart attack
110	1066687	Pericarditis	2021-02-03	MI	59	59	NA	F	NA	i woke up at 3am with chest pain on 01-11-2021. I went to the hospital and was diagnosed with pericarditis. At the hospital, an EKG, echocardiogram, US of the abdomen, MRI of the chest, lab work, cardiac marker series , CRP and a scheduled exercised test was done that picked up arrhythmia. I am now recovering and I am still taking Colchicine, a gout medication that treats inflammation and pericar…				NA				OTC MEDICATIONS, GLUCOSAMINE, CITRACEL, FISH OIL, CALCIUM D	NA	SLIGHT MICROVALVE PROLAPSE, GILBERT SYNDDROME, CELIAC DISEASE	NA	NA	NA	NA	Y	1	NA	NA	Y	12/23/2020	2021-11-01	19	PVT	NA	NA	vsafe	2	2021-02-03	NA	NA	NA	ERYTHROMYCIN, CELIAC DISEASE	2021	COVID19	PFIZER\BIONTECH	EK9231	1	IM	LA
111	1068300	Pericarditis	2021-03-03	RI	74	NA	NA	F	NA	Acute pericarditis
112	1070726	Myocarditis	2021-03-03	PA	28	NA	NA	M	NA	Had severe chest pains and pain radiating down left arm three (3) days
113	1070886	Pericarditis	2021-03-03	NJ	50	50	NA	F	NA	Fatigued, dizzy, chest pain, difficulty breathing, low heart rate on third day after vaccine. Went to walk in clinic and was sent an ambulance to hospital to do heart work ups. Acute Pericarditis was the diagnosis.				Feb 28/2021- EKG, Chest X-ray, blood work, metabolic panel, Troponin				Albuterol	None	Had pericarditis 3 times before	NA	NA	NA	NA	NA	NA	NA	NA	N	02/25/2021	02/28/2021	3	OTH	NA	NA	NA	2	2021-03-03	NA	Y	Y	Cats, dogs	2021	COVID19	MODERNA	NA	1	NA	LA
114	1070939	Pericarditis	2021-03-03	PA	61	61	NA	M	NA	Had COVID vaccine on 02.11.21. States the next morning his anxiety was very high. States he did not know who he was. Still experiencing a lot of anxiety at night. Admits to heart palpitations and hard time breathing. Can't sit still. Reports manic episodes and cycles of depression over the course of hours. Patient states it has gotten a tiny bit better. Tried trazodone which helps temporarily. De…				02/24/21: Labs normal. COVID test not done. EKG changes noted above. Echo in ER normal. Cardiac enzymes normal. Chest xray showed some nonspecific patchy infiltrates but quality was poor due to underpenetration.				aspirin, losartan, metformin, omeprazole, pravastatin, symtuza, terazosin, toprol, testosterone, viagra, narcan	None	All chronic illnessess well controlled prior to vaccine: HIV, diabetes, hypertension, hyperlipidemia, obesity, sleep apnea, depression, GERD	NA	NA	NA	NA	NA	NA	NA	NA	Y	2021-11-02	2021-12-02	1	PVT	NA	NA	NA	2	2021-03-03	NA	Y	Y	none	2021	COVID19	MODERNA	031L20A	1	IM	LA
115	1070960	Pericarditis	2021-03-03	TN	44	44	NA	F	NA	Pale, clammy, diaphoretic associated with vomiting and near syncope 12 hours status post vaccine. Then within 24 hours post vaccine developed burning in chest. 36 hours post vaccine severe chest pain. Described as elephant on chest radiating down left arm to left jaw associated with paleness and diaphoretic. Hurt to take in deep breath and pain worsened upon lying down. Relieved with motrin 800 m…				Ekg 01/29/21 Echocardiogram 01/29/21				Zyrtec 10 mg daily	Covid 19- mild case	None	NA	NA	NA	NA	NA	NA	NA	NA	U	01/25/2021	01/26/2021	1	PVT	NA	NA	NA	2	2021-03-03	NA	NA	NA	None	2021	COVID19	MODERNA	030L20A	2	IM	LA
116	1071385	Pericarditis	2021-04-03	GA	69	69	NA	F	NA	chest pain, subjective fever 9 days after vaccine
117	1071409	Pericarditis	2021-04-03	CA	16	16	NA	M	NA	Since receiving his second dose of COVID-19 vaccine (Pfizer) on Sunday 2/21 he has had fever (tmax 103.0 F), headache, and stomach ache. His fever started on 2/21 and had persisted through 2/24. He woke up from a nap on 2/24 in the afternoon at 1600 had onset of severe chest pain. Then reoccurring multiple times throughout the evening. He was taken to a local hospital and the transferred to anoth…				The patient was found to have significantly elevated Troponins and elevated CKMB. His troponin and CKMB down trended during his admission. Echocardiogram was performed to show no significant abnormalities. EKG changes noted were diffuse ST segment elevations, which persisted throughout his entire hospital stay. Troponin T Latest Ref Range: <=0.03 ng/mL 2/25/2021 03:33 : 2.54 (H) 2/25/2021 10:10 :…				none	none	obesity	NA	NA	Y	NA	Y	4	NA	Y	N	02/21/2021	02/24/2021	3	OTH	NA	NA	NA	2	2021-04-03	NA	Y	Y	none	2021	COVID19	PFIZER\BIONTECH	NA	2	IM	UN
118	1074011	Pericarditis	2021-04-03	CT	85	85	NA	F	NA	Presented to ED 48 h after vaccine with chest pain, found to have pericarditis Develop atrial fibrillation, nSTEMI from demand ischemia				troponin 0.23				acetaminophen (TYLENOL) 500 MG allopurinoL (ZYLOPRIM) 300 mg tablet T amoxicillin-clavulanate (AUGMENTIN) 500-125 mg per tablet T aspirin 81 mg EC delayed release tablet calcium carbonate-vitamin D3 600 mg(1,500mg) -800 unit T	Admitted with septic shock 1/3/21, BC negative. Rapidly improved	CAD s/p MI, HTN, PVD s/p aorto-iliac bypass graft (1983), fem-fem bypass for occlusion of left limb of graft (1993), left axillo femoral bypass graft (2003) complicated by aortic graft infection from likely aorto-enteric fistula (2018) now on chronic antibiotic suppression Celiac disease	NA	NA	NA	NA	Y	4	NA	NA	Y	01/28/2021	01/30/2021	2	PVT	NA	NA	NA	2	2021-04-03	NA	NA	NA	None	2021	COVID19	PFIZER\BIONTECH	EL9263	1	IM	LA
119	1075295	Pericarditis	2021-05-03	WI	71	71	NA	M	NA	Vaccine received 2-27, developed sore arm that night, woke next morning with chills and developed temperature 102.2-103 when checked, poor appetite and weak, slept most of day. Felt better until woke in the night on 3-3-21 with chest pain, unable to get comfortable, no relief with ibuprofen, some relief with aspirin. Pain persisted next day on 3-4-21 so seen in Emergency room and diagnosed with p…				3-4-21 had EKG (normal sinus rhythm), bloodwork (d-dimer 2419, glucose, AST, ALT, slightly elevated, platelets slightly decreased at 130), CXR mild cardiomegaly, CT scan showed 2 pulmonary emboli				omeprazole, vitamin D-3, multivitamin, primidone, cetirizine, metoprolol succinate	SOB, dizziness, and syncopal episode in week after Covid vaccine #1	essential tremor, multiple bowel obstructions, bigeminy well controlled with beta blocker, scleroderma by history	NA	NA	NA	NA	NA	NA	NA	NA	N	02/27/2021	02/28/2021	1	OTH	NA	Had syncopal episode after Covid vaccine #1 that we did not initially attribute to vaccine.	NA	2	2021-05-03	NA	NA	Y	Allergic to sulfa, bees, unknown food	2021	COVID19	MODERNA	013A21A	2	IM	RA
120	1076954	Myocarditis	2021-05-03	PA	27	27	NA	M	NA	Patient is a 27 year old male with no significant medical history presents to MC on 2/6 from Urgent Care for further evaluation of chest pain. He states that he woke up at 5:30am with abrupt onset of chest pain with present like quality in the middle of the chest. It was non-radiating with associated nausea, small amount of emesis, and dyspnea. His pain lasted for about 15 minutes and he started …				02/08: C pneumonia DNA by PCR - not detected, CMV IgM Ab - not detected 02/08: Coxsackie B1: Titer = 1:160 02/08: Coxsackie B2, B3, B3, B4, B5, B6: Titer = less than 1:10 02/08: EBV DNA PCR - not detected, Legionella (-) 02/08: Parvovirus B19 IgG Ab: 8.87 - per reference range: may indicate current or past infection 02/08: Parvovirus B19 IgM Ab: 0.18 - per reference range: negative 02/08: Influen…				ibuprofen as needed for pain	N/A	None	NA	NA	NA	NA	Y	5	NA	NA	Y	2021-03-02	2021-06-02	3	PVT	NA	NA	NA	2	2021-05-03	NA	NA	Y	N/A	2021	COVID19	PFIZER\BIONTECH	NA	UNK	NA	NA
121	1077643	Myocarditis	2021-06-03	KS	19	19	NA	M	NA	Originally seen for chest pain later learned it was a Heart attack and myopericarditis				Bloodwork, EKGs, ECHO, heart cath,				Sertriline, buspirone	N/A	Asthma	NA	NA	Y	NA	Y	2	NA	NA	N	02/19/2021	02/21/2021	2	PUB	NA	NA	NA	2	2021-06-03	NA	Y	Y	Shellfish	2021	COVID19	MODERNA	NA	UNK	SYR	LA
122	1081208	Myocarditis	2021-08-03	CA	18	18	NA	M	NA	This is a 18 y.o. male who is generally healthy. He received a second dose of the SARS2-COV vaccine on 3/4. The following morning he felt feverish and achy with malaise. He stayed home, drank fluids and rested and felt well enough to come up to ski this weekend. During skiing he had some anterior chest pain, it resolved and he went about his day. Tonight at 2245 the pain became sharp and awakened…				Molecular testing was negative for COVID-19 but positive for a rhinovirus. His troponin was initially elevated to 11.98. A subsequent troponin reached 22. Pt was transferred medical facility for cardiac MRI. Final diagnosis at medical center: Pericarditis, myocarditis, positive rhino virus testing				Albuterol inhaler	diagnosed in ED with Rhinovirus	Asthma	NA	NA	NA	NA	NA	NA	NA	NA	U	2021-04-03	2021-06-03	2	PVT	NA	NA	NA	2	2021-08-03	NA	Y	Y	Gluten, Legumes	2021	COVID19	PFIZER\BIONTECH	EN6198	2	NA	NA
123	1081208	Pericarditis	2021-08-03	CA	18	18	NA	M	NA	This is a 18 y.o. male who is generally healthy. He received a second dose of the SARS2-COV vaccine on 3/4. The following morning he felt feverish and achy with malaise. He stayed home, drank fluids and rested and felt well enough to come up to ski this weekend. During skiing he had some anterior chest pain, it resolved and he went about his day. Tonight at 2245 the pain became sharp and awakened…				Molecular testing was negative for COVID-19 but positive for a rhinovirus. His troponin was initially elevated to 11.98. A subsequent troponin reached 22. Pt was transferred medical facility for cardiac MRI. Final diagnosis at medical center: Pericarditis, myocarditis, positive rhino virus testing				Albuterol inhaler	diagnosed in ED with Rhinovirus	Asthma	NA	NA	NA	NA	NA	NA	NA	NA	U	2021-04-03	2021-06-03	2	PVT	NA	NA	NA	2	2021-08-03	NA	Y	Y	Gluten, Legumes	2021	COVID19	PFIZER\BIONTECH	EN6198	2	NA	NA
124	1083746	Pericarditis	2021-09-03	PA	21	NA	NA	F	NA	Pericarditis
125	1086883	Myocarditis	2021-10-03	VA	19	NA	NA	M	NA	Perimyocarditis post covid19 vaccine syndrome
126	1087143	Myocarditis	2021-10-03	ID	39	NA	NA	M	NA	myocarditis
127	1087983	Pericarditis	2021-10-03	MN	81	81	NA	F	NA	Acute inflammatory pericarditis with hospitalization from 3/7-3/10.				Echo, ESR,CRP (elevated), CTCA				Acetaminophen, Vitamin D3, Enalapril, Lexapro, Estradiol cream, Furosemide, Glimepiride, Probiotic, Imodium, Metoprolol, nystatin ointment and powder, potassium chloride, Trulicity, Rosuvastatin., Warfarin	UTI, completed course of gentamicin (completed end of Feb)	CHF, hyperlipidemia, Afib, hypertension, obesity, sleep apnea, DM type 2, osteoarthritis	NA	NA	NA	NA	Y	3	NA	NA	NA	2021-02-03	2021-05-03	3	PVT	NA	NA	NA	2	2021-10-03	NA	NA	NA	Soma, Equagesic	2021	COVID19	PFIZER\BIONTECH	EN6198	2	IM	LA
128	1088210	Myocarditis	2021-10-03	MA	46	46	NA	F	NA	Patient presented to BIDMC on 02/23/21 with ~5d of sore throat and intractable fever and was found to have fulminant myocarditis. She required ICU stay with VA ECMO and Impella circulatory support from 02/25/21-03/03/21. She received a course of hydrocortisone. Cause of myocarditis was unclear but felt to be viral or post-viral versus inflammatory. As of this submission she has been transferred t…				02/26/2021 18:00 Adenovirus PCR (see report) serum - negative 02/26/2021 18:00 Cytomegalovirus DNA, Quantitative, Real-Time PCR (see report) serum - negative 02/26/2021 18:00 EBV PCR, Quantitative (see report) serum + at 980 copies 03/03/20: EBV IgG+							NA	NA	Y	NA	Y	20	NA	NA	Y	2021-05-02	02/23/2021	18
129	1088842	Pericarditis	2021-10-03	CA	77	77	NA	M	NA	The patient is a 77-year-old male with T2DM (not on medications), gout, and HTN who received the first dose of the Pfizer COVID-19 vaccine on 2/14. On 2/17 (three days after vaccination), he sought care in the emergency department for chest pain that worsened when he was supine and shortness of breath. EKG in the emergency room showed STEMI and troponin levels were normal. He was transferred to a…				NA				NA	NA	Type 2 diabetes (diet-controlled), hypertension	NA	NA	NA	NA	Y	NA	NA	NA	Y	02/14/2021	02/17/2021	3	PVT	NA	NA	NA	2	2021-10-03	NA	NA	NA	None	2021	COVID19	PFIZER\BIONTECH	NA	1	IM	AR
130	1090919	Pericarditis	2021-11-03	IN	74	74	NA	F	NA	Pericarditis with large pericardial effusion with early tamponade				Inflammatory markers, ekg, ct chest, exhoes				Florixitin metformin gabapentin simVaststin, zytec	None	Diabetes	NA	NA	Y	NA	Y	5	NA	NA	N	2021-02-03	2021-05-03	3	PUB	NA	NA	NA	2	2021-11-03	NA	NA	NA	Pine needles	2021	COVID19	MODERNA	NA	UNK	NA	NA
131	1091675	Viral myocarditis	2021-11-03	IN	80	NA	NA	F	NA	Myocarditis/had another virus that went to her heart
132	1093331	Pericarditis	2021-12-03	TX	37	NA	NA	M	NA	Acute pericarditis
133	1099357	Myocarditis	03/14/2021	AZ	30	30	NA	F	NA	patient developed chest pain on the date specified. Presented to emergency department at Medical Center on 3/14/2021 and was found to have pericarditis and myocarditis. Admitted to hospital 3/14/2021. No follow up available as yet.				echocardiogram 3/14/2021 shows ejection fraction of 40-45%				aripiprazole, ethinyl-estradiol-norethindrone, hydroxyzine hydrochloride, lamotrigine, levothyroxine, liothyronine, lisinopril, rosuvastatin, omeprazole, venlafaxine	none	hypertension, obesity, GERD, depression, Turner syndrome, hypothyroidism	NA	NA	Y	NA	Y	NA	NA	NA	N	2021-04-03	2021-11-03	7	WRK	NA	NA	NA	2	03/14/2021	NA	NA	NA	sulfa	2021	COVID19	MODERNA	NA	1	NA	LA
134	1099357	Pericarditis	03/14/2021	AZ	30	30	NA	F	NA	patient developed chest pain on the date specified. Presented to emergency department at Medical Center on 3/14/2021 and was found to have pericarditis and myocarditis. Admitted to hospital 3/14/2021. No follow up available as yet.				echocardiogram 3/14/2021 shows ejection fraction of 40-45%				aripiprazole, ethinyl-estradiol-norethindrone, hydroxyzine hydrochloride, lamotrigine, levothyroxine, liothyronine, lisinopril, rosuvastatin, omeprazole, venlafaxine	none	hypertension, obesity, GERD, depression, Turner syndrome, hypothyroidism	NA	NA	Y	NA	Y	NA	NA	NA	N	2021-04-03	2021-11-03	7	WRK	NA	NA	NA	2	03/14/2021	NA	NA	NA	sulfa	2021	COVID19	MODERNA	NA	1	NA	LA
135	1100242	Pericarditis	03/15/2021	FL	NA	NA	NA	M	NA	Pericarditis
136	1102415	Myocarditis	03/15/2021	MO	21	21	NA	M	NA	\Moderna\" Adverse vaccine reaction possible as began 12 hours post second COVID vaccine dose on Friday. A ER note was generated in a T-Con on a patient who got their 2nd Covid Vaccine and began experiencing chest pain approx. 12 hours post vaccine. Patient did not report to the ER until 28Feb21. It was discussed that he has myocarditis v pericarditis, elevated D-Dimer of 770, swollen lymph nodes…				NA				NA	NA	NA	NA	NA	Y	NA	Y	3	NA	NA	N	02/25/2021	02/25/2021	0	MIL	NA	NA	NA	2	03/15/2021	NA	Y	Y	NA	2021	COVID19	MODERNA	022M20A	2	IM	NA
137	1102415	Pericarditis	03/15/2021	MO	21	21	NA	M	NA	\Moderna\" Adverse vaccine reaction possible as began 12 hours post second COVID vaccine dose on Friday. A ER note was generated in a T-Con on a patient who got their 2nd Covid Vaccine and began experiencing chest pain approx. 12 hours post vaccine. Patient did not report to the ER until 28Feb21. It was discussed that he has myocarditis v pericarditis, elevated D-Dimer of 770, swollen lymph nodes…				NA				NA	NA	NA	NA	NA	Y	NA	Y	3	NA	NA	N	02/25/2021	02/25/2021	0	MIL	NA	NA	NA	2	03/15/2021	NA	Y	Y	NA	2021	COVID19	MODERNA	022M20A	2	IM	NA
138	1102493	Pericarditis	03/15/2021	FL	77	77	NA	M	NA	He had the injection, had the sore arm and approximately 3 hours after the vaccination he began to experience severe chest pain across his entire chest and into his jaw, which was exacerbated upon taking a deep breath. He called his cardiologist who advised him to go to the ER. He was worked up, subsequently admitted from 2/8/21 to 2/11/21, a lot was ruled out but no specific diagnosis made at th…				Low hemoglobin, iron infusion given, scheduled for repeat on Wednesday, last was 8.5. Did have blood work and C-reactive protein, and all blood work are elevated.				Flecainide, Metoprolol, Pentasa, Six MP, Lexapro, Welchol, Budesonide, Famotidine, Trazodone, Hematenic/folic acid, Colchicine, Carafate, multivitamin, Vitamin D3, B12 injection.	None.	Crohn's disease, renal cell carcinoma, high triglycerides, high blood pressure (under control), chronic kidney disease.	NA	NA	NA	NA	Y	3	NA	NA	N	2021-08-02	2021-08-02	0	OTH	NA	NA	NA	2	03/15/2021	NA	NA	NA	Sulfa, contrast dye.	2021	COVID19	MODERNA	029K20A	2	IM	RA
139	1102896	Pericarditis	03/15/2021	MI	66	66	NA	M	NA	Patient developed chest discomfort radiating to shoulder with tachycardia. He was subsequently found to have pericarditis with fluid demonstrated on Echocardiogram. This resolved spontaneously after about 10 days.				Echocardiogram and Cardiologist Consultation				NA	NA	CAD, HTN, hypo-gonadism, DJD, hypothyroidism	NA	NA	NA	NA	NA	NA	NA	NA	Y	01/16/2021	01/17/2021	1	OTH	NA	NA	NA	2	03/15/2021	NA	Y	NA	hctz, nsaids, methocarbamol, niacin, shellfish, tetracycline	2021	COVID19	PFIZER\BIONTECH	IK9231	2	IM	AR
140	1104227	Pericarditis	03/16/2021	PA	80	80	NA	F	NA	Chest Pain Pt has been having flu like sxs the past few days and tonight was woken out of her sleep by chest pain. (3/13/2021) pericarditis, atrial fibrillation, and CHF				03/12 0700 - 03/13 0659 03/13 0700 - 03/14 0659 03/14 0700 - 03/15 0659 03/15 0700 - 03/16 0659 Time: 1008 0338 0351 0406 0421 0906 0924 1008 1240 1309 0514 1217 1441 1606 2344 0626 0827 1805 0035 0619 CHEM PROFILE Sodium 125 121 124 122 125 126 129 129 130 Sodium Potassium 3.6 4.2 3.9 3.5 3.3 3.3 4.2 4.5 3.9 Potassium Chloride 93 86 87 87 88 91 92 95 94 Chloride CO2 24 25 29 28 30 30 32 30 29 CO…				albuterol (PROVENTIL HFA,VENTOLIN HFA) 90 mcg/act inhaler amLODIPine (NORVASC) 5 mg tablet amoxicillin (AMOXIL) 500 mg capsule anastrozole (ARIMIDEX) 1 mg tablet dicyclomine (BENTYL) 10 mg capsule docusate sodium (COLACE) 100 mg capsule fol	Elevated troponin I level Elevated troponin I level Elevated brain natriuretic peptide (BNP) level Elevated brain natriuretic peptide (BNP) level Dyspnea Chest pain Atrial fibrillation with rapid ventricular response (HCC) Atrial fibrillation with rapid ventricular response, initial encounter Hyponatremia Hyponatremia	NA	NA	NA	NA	NA	Y	4	NA	NA	N	2021-09-02	03/13/2021	32	PVT	NA	NA	NA	2	03/16/2021	NA	NA	NA	NA	2021	COVID19	MODERNA	031L20A	2	IM	LA
141	1105283	Pericarditis	03/16/2021	CO	58	58	NA	M	NA	Ablation procedure for pericarditis occurred on 3/5/21. Received 1st dose of Moderna on 3/10. That night experienced fevers (101.7F) and fever like symptoms (sweats, chills, body aches). Continued to \not feel well\". 3/15/21, presented to ED with chest pains and dx with pericarditis again. Treated with IV Vanco x1 and IV Zosyn x2 until blood work came back and cultures were negative. Due to no i…				NA				NA	Hx: Nephrostomy of L kidney in February, heart failure, acute kidney failure, renal carcinoma, atrial flutter	Hx: Nephrostomy of L kidney in February, heart failure, acute kidney failure, renal carcinoma, atrial flutter	NA	NA	NA	NA	Y	2	NA	NA	U	2021-10-03	03/15/2021	5	PUB	NA	NA	NA	2	03/16/2021	NA	NA	NA	NA	2021	COVID19	MODERNA	036A21A	1	IM	RA
142	1105352	Pericarditis	03/16/2021	NY	52	52	NA	F	NA	Patient woke with severe chest pain and difficult to take deep breaths. Chest pain extended over her shoulder and around her neck. Pain worsened during the day, went to ER, found to have positive troponins and subsequent ecg were abnormal. Echo was negative and angiogram showed no blocked arteries. Cardiologist diagnosed her with pericarditis				Troponin 3/14/21 @1445 was 0.255, @ 2008 was 0.218 and 3/15/21 at 0002 was 0.159 EKG - 3/14/21 - low voltage qrs and t wave abnormality EKG - 3/15/21 - prolonged QT interval or TU fusion, Diffuse T Wave Inversions anterior and lateral leads ? Ischemia Cardiologist diagnosed her with pericarditis				omeprazole, Synthroid, venlafaxine, vitamin	none	gastroparesis, hoshimoto hypothyroidism, epilepsy	NA	NA	NA	NA	Y	2	NA	NA	N	2021-11-03	03/14/2021	3	PVT	NA	NA	NA	2	03/16/2021	NA	NA	NA	Tree fruits	2021	COVID19	PFIZER\BIONTECH	EN6203	2	IM	LA
143	1105807	Myocarditis	03/16/2021	MO	21	21	NA	F	NA	Patient received first dose of Moderna COVID-19 vaccine on 2/10/21 and had a large, red, inflamed area on her arm at the injection site for a few days, but otherwise tolerated vaccine well. She received the second dose of the Moderna COVID-19 vaccine on 3/10/21 and the next day (3/11/21) developed fatigue and lightheadedness while exercising, which continued for the next few days. She developed a…				3/13/21: Troponin I 2.370 -> 4.360 -> 1.290							NA	NA	NA	NA	Y	4	NA	NA	NA	2021-10-03	2021-11-03	1
144	1107489	Pericarditis	03/17/2021	GA	70	70	NA	M	NA	Light fever on evening of shot then achiness like flu symptoms, then fever spiked during the evening and around 10:00AM on Feb. 10, the fever had reached 102. But, by 10:00 PM that evening it was 98.6. I returned to work on Feb. 11 and 12. Then on Feb. 13, I developed a severe pain in my chest and back area and it persisted all day and thru the night. I could only sleep sitting up. The pain was p…				Echocardiogram, Heart Cath. and numerous EKG.'s				Crestor, 20 MG	None	None	NA	NA	Y	NA	Y	2	NA	NA	N	2021-09-02	2021-09-02	0	SCH	NA	NA	NA	2	03/17/2021	NA	NA	Y	sulfur	2021	COVID19	MODERNA	01m20a	2	SYR	LA
145	1109460	Myocarditis	03/17/2021	NH	37	37	NA	M	NA	Headache Five days Elevated Troponin Myocarditis				Cardiac labs				depo Testosterone straterra biagra	none	Myocarditis x 2 Ptsd TBI Hypo gonadism	NA	NA	NA	NA	Y	NA	NA	NA	N	2021-12-03	03/15/2021	3	PVT	NA	NA	NA	2	03/17/2021	NA	Y	Y	none	2021	COVID19	PFIZER\BIONTECH	en6202	2	SYR	LA
146	1110935	Myocarditis	03/18/2021	NJ	42	42	NA	M	NA	Chest pain Myocarditis. Admitted to hospital. Diagnosis confirmed by cardiac mri.				Cardiac catheterization Echocardiogram Cardiac mri				Wellbutrin Effexor	None	Depression/anxiety Heart murmur	NA	NA	Y	NA	Y	4	NA	NA	Y	2021-12-03	03/14/2021	2	OTH	NA	NA	NA	2	03/18/2021	NA	NA	NA	None	2021	COVID19	MODERNA	038A21A	1	SC	LA
147	1117071	Myocarditis	03/19/2021	TX	27	27	NA	M	NA	Patient developed chest pain, shortness of breath, and fatigue approximately 10 days after receiving 2nd dose of Moderna vaccine. Patient describes symptom onset as acute, and came to hospital 2 days after chest pain developed, as it became more unbearable. Described chest pain as worse with leaning forward.				Troponins: (3/14/2021) 24.23 , (3/15/2021) 35.95, (3/15/2021) 28.43, (3/16/2021) 24.27, (3/16/2021) 13.45 EKG (3/14/2021): diffuse ST elevations, PR elevations in aVR, and multiple leads with PR depression							NA	NA	NA	NA	Y	3	NA	NA	Y	2021-01-03	2021-12-03	11
148	1117071	Pericarditis	03/19/2021	TX	27	27	NA	M	NA	Patient developed chest pain, shortness of breath, and fatigue approximately 10 days after receiving 2nd dose of Moderna vaccine. Patient describes symptom onset as acute, and came to hospital 2 days after chest pain developed, as it became more unbearable. Described chest pain as worse with leaning forward.				Troponins: (3/14/2021) 24.23 , (3/15/2021) 35.95, (3/15/2021) 28.43, (3/16/2021) 24.27, (3/16/2021) 13.45 EKG (3/14/2021): diffuse ST elevations, PR elevations in aVR, and multiple leads with PR depression							NA	NA	NA	NA	Y	3	NA	NA	Y	2021-01-03	2021-12-03	11
149	1118254	Pericarditis	03/20/2021	PA	73	73	NA	M	NA	Pericarditis				ekg							NA	NA	NA	NA	Y	2	NA	NA	Y	02/13/2021	03/17/2021	32
150	1122743	Myocarditis	03/22/2021	MA	46	NA	NA	F	NA	severe thrombocytopenia
151	1123558	Myocarditis	03/22/2021	MN	69	69	NA	F	NA	progressive shortness of breath following vaccination starting on day of 2nd shot, resulting in hospitalization 3/11, normal CT pulmonary angiogram, elevated troponin, echo with EF 48% and focal hypokinesis, normal coronary angiogram, and Cardiac MRI showing myocarditis				see above, all done 3/11 and 3/12				albuterol prn	none	mild intermittent asthma	NA	NA	NA	NA	Y	2	NA	Y	NA	02/23/2021	02/23/2021	0	OTH	NA	NA	NA	2	03/22/2021	NA	Y	Y	none	2021	COVID19	MODERNA	031L20A	2	IM	LA
152	1126793	Myocarditis	03/23/2021	CA	19	19	NA	M	NA	Chest Pressure developed 2 days post-vaccine. Admitted for elevated troponins, myopericarditis. Improved on NSAIDs, colchicine.				Trop peak 16, EKG will Diffuse ST elevation. Echo shows global hypokinesis, reduced EF ~45%.				none	none	none	NA	NA	NA	NA	Y	2	NA	NA	U	03/18/2021	03/20/2021	2	PVT	NA	NA	NA	2	03/23/2021	NA	NA	NA	none	2021	COVID19	MODERNA	NA	1	IM	NA
153	1127043	Pericarditis	03/23/2021	AZ	73	73	NA	M	NA	new onset atrial fibrillation 02/27/2021 (hospitalization #1) pericarditis with pericardial effusion 03/12/2021 (hospitalization #2)				unknown				NA	none	hypertension, type 2 diabetes	NA	NA	NA	NA	Y	9	NA	NA	N	02/16/2021	02/27/2021	11	OTH	NA	NA	NA	2	03/23/2021	NA	NA	NA	NA	2021	COVID19	PFIZER\BIONTECH	EL1283	2	IM	RA
154	1128543	Myocarditis	03/24/2021	PA	41	41	NA	M	NA	41yo male with history of HLD, LBP, and tobacco use who presented to care initially at the with chest pain. He received the second dose of the Moderna vaccine on 18MAR21 at clinic and within 14 hours developed chills and myalgias. He denies any immediate onset of symptoms after receiving the vaccine. The following day he reports experiencing chest pain 24 hours after the vaccine was administered …				23MAR CBC: 7.2>14.3<317 39N, 47L normal BMP 22MAR CBC: 7.8>15.3<276 47N, 40L Cr: 1.0, eGFR: 90, C3/C4: WNL RPR: nonreactive HCV Ab: negative HBV s Ag and c Ab: negative 21MAR CBC: 12.2>15.7<254 58N, 30L CMP: totally normal Cr: 1.15, eGFR: 79, CRP: 7.3, ESR: 57 Trop: 123->250->350->465->388 C3/C4: WNL TSH: 1.5 A1C: 5.5 HS-Troponin: 123 -> 250 -> 350 -> 465 -> 388 Blood cultures x2: no growth to da…				Naproxen 500mg BID PRN Buproprion 100mg BID Prazosin 1mg QHS Vit D2 50K unit Qweek	None	Bilateral sensory neural hearing loss Chronic low back pain Elevated cholesterol/hyperlipidemia	NA	NA	NA	NA	Y	4	NA	NA	Y	02/17/2021	03/18/2021	29	MIL	NA	NA	NA	2	03/24/2021	NA	Y	Y	NKDA	2021	COVID19	MODERNA	045A21A	2	IM	LA
155	1129558	Pericarditis	03/24/2021	NA	NA	NA	NA	M	NA	Pericarditis
156	1130749	Pericarditis	03/24/2021	WI	78	78	NA	M	NA	3/14/21 complaints of low-grade fever, cough, chills and difficulty with taking in a deep breath after receiving his second COVID vaccine about 5 days prior. New diagnosis of pericarditis given based on symptoms and cardiac MRI				Echocardiogram 3/15/21 1. Moderately depressed left ventricular systolic function with ejection fraction of 35 to 40%. Possible early apical thrombus. 2. Right ventricular systolic function is moderately depressed. 3. Mild right atrial enlargement. 4. Trace mitral insufficiency. 5. Mild tricuspid insufficiency with upper normal right ventricular systolic pressure 29 mmHg. 6. Aortic valve sclerosi…				amLODIPine (NORVASC) 5 MG tablet Take 5 mg by mouth daily. aspirin 81 MG EC tablet Take 81 mg by mouth daily. atorvastatin (LIPITOR) 80 MG tablet Take 1 tablet by mouth daily. B Complex Vitamins (VITAMIN B COMPLEX PO) Take 1 t	NA	CAD (status post prior inferior wall STEMI status post RCA and LAD stenting 2014), GERD, Hypertension, Hemachromatosis and Psoriasis	NA	NA	NA	NA	Y	4	NA	NA	U	2021-09-03	03/14/2021	5	UNK	NA	NA	NA	2	03/24/2021	NA	NA	NA	NKDA	2021	COVID19	MODERNA	027A21A	2	IM	RA
157	1133032	Myocarditis	03/25/2021	NA	28	NA	NA	M	NA	Myopericarditis suspected to be 2/2 to vaccine.
158	1133509	Pericarditis	03/25/2021	TN	48	NA	NA	F	NA	early stages of pericarditis or the shingles
159	1135371	Myocarditis	03/25/2021	MA	37	37	NA	M	NA	Patient developed myalgias and chills the day after vaccination. Three days after vaccination, awoke from sleep wtih burning upper chest and neck pain lasting several hours. Came to the ED. ECG notable for lateral ST elevation. Troponin I elevated. CRP elevated. COVID PCR negative x2. Treated with aspirin and intravenous heparin infusion. Echocardiogram revealed left ventricular systolic dysfunct…				ECG - 3/23/21 COVID PCR - 3/23/21 Echocardiogram - 3/23/21 Troponin I 3/23/21 and 3/24/21 CRP 3/23/21 Cardiac catheterization 3/23/21 Cardiac MRI -3/25/21				tadalafil	None	Mitral valve prolapse	NA	NA	Y	NA	Y	3	NA	NA	U	03/20/2021	03/23/2021	3	UNK	NA	NA	NA	2	03/25/2021	NA	NA	NA	None	2021	COVID19	PFIZER\BIONTECH	ER6203	2	IM	UN
160	1135371	Myocarditis	03/25/2021	MA	37	37	NA	M	NA	Patient developed myalgias and chills the day after vaccination. Three days after vaccination, awoke from sleep wtih burning upper chest and neck pain lasting several hours. Came to the ED. ECG notable for lateral ST elevation. Troponin I elevated. CRP elevated. COVID PCR negative x2. Treated with aspirin and intravenous heparin infusion. Echocardiogram revealed left ventricular systolic dysfunct…				ECG - 3/23/21 COVID PCR - 3/23/21 Echocardiogram - 3/23/21 Troponin I 3/23/21 and 3/24/21 CRP 3/23/21 Cardiac catheterization 3/23/21 Cardiac MRI -3/25/21				tadalafil	None	Mitral valve prolapse	NA	NA	Y	NA	Y	3	NA	NA	U	03/20/2021	03/23/2021	3	UNK	NA	NA	NA	2	03/25/2021	NA	NA	NA	None	2021	COVID19	PFIZER\BIONTECH	ER2613	1	IM	UN
161	1138067	Myocarditis	03/26/2021	WI	28	28	NA	M	NA	24 hours following administration patient developed body aches, fever (101), sore throat and nausea. 72 hours after receiving the shot he developed sudden onset substernal chest pain described as sharp and burning with radiation to his bilateral arms.				3/21/21 multiple labs							NA	NA	NA	NA	Y	1	NA	NA	Y	03/18/2021	03/21/2021	3
162	1138067	Pericarditis	03/26/2021	WI	28	28	NA	M	NA	24 hours following administration patient developed body aches, fever (101), sore throat and nausea. 72 hours after receiving the shot he developed sudden onset substernal chest pain described as sharp and burning with radiation to his bilateral arms.				3/21/21 multiple labs							NA	NA	NA	NA	Y	1	NA	NA	Y	03/18/2021	03/21/2021	3
163	1141547	Pericarditis	03/28/2021	TX	67	67	NA	F	NA	3 phases- within 24 hrs of shot - low grade fever and chills lasting 24 hours
164	1141993	Myocarditis	03/28/2021	NV	19	19	NA	M	NA	At 2-8-21 at approximately 1:00pm I recieved my 2nd shot. At 5:00am on 2-9-21, I woke up experiencing an extreme headache, nausea, body aches, and severe chest pain. I checked my heartrate with a PulseOximeter and found it to be elevated at 105-115. I called out of work and rested in bed for the day. On 2-10-21 most of my symptoms had subsided however the chest pain persisted through 2-11-21. On …				Elevated Troponin levels of 9585.8 ng/L in my blood. EKG, Echocargiogram, and CT Angiogram showed normal results				None	None	None	NA	NA	NA	NA	Y	3	NA	NA	Y	2021-08-02	2021-09-02	1	SCH	NA	NA	NA	2	03/28/2021	NA	NA	Y	None	2021	COVID19	PFIZER\BIONTECH	EL8982	1	SYR	LA
165	1141993	Myocarditis	03/28/2021	NV	19	19	NA	M	NA	At 2-8-21 at approximately 1:00pm I recieved my 2nd shot. At 5:00am on 2-9-21, I woke up experiencing an extreme headache, nausea, body aches, and severe chest pain. I checked my heartrate with a PulseOximeter and found it to be elevated at 105-115. I called out of work and rested in bed for the day. On 2-10-21 most of my symptoms had subsided however the chest pain persisted through 2-11-21. On …				Elevated Troponin levels of 9585.8 ng/L in my blood. EKG, Echocargiogram, and CT Angiogram showed normal results				None	None	None	NA	NA	NA	NA	Y	3	NA	NA	Y	2021-08-02	2021-09-02	1	SCH	NA	NA	NA	2	03/28/2021	NA	NA	Y	None	2021	COVID19	PFIZER\BIONTECH	EN9581	2	SYR	LA
166	1146348	Pericarditis	03/30/2021	TX	34	34	NA	M	NA	arrhythmia
167	1147032	Myocarditis	03/30/2021	VA	19	19	NA	M	NA	Pt reports generalized body aches, fatigue, fever 3/26, one day after receiving vaccine. Evaluated at ED 3/28, received Ketorolac and was discharged. While in parking lot, patient experienced blurring of vision, lightheadedness, nausea, SOB, and left-sided chest pain with return for re-evaluation. Pt treated for possible allergic reaction and concurrent EKG and blood work showed elevated troponin…				3/28 0909 CPK 388 U/L 3/28 1431 CPK 2334 U/L 3/29 0803 CPK 1273 U/L 3/28 0440 Troponin (T) 1438 ng/L 3/28 0738 Troponin(T) 2118 ng/L 3/28 1814 Troponin(T) 3064 ng/L 3/29 0527 Troponin(T) 2644 ng/L 3/30 0800 Troponin(T) 2824 ng/L 3/28 0900 Echo EF 38%				Cetirizine 10mg PO daily Cyclobenzaprine 10mg PO Q8H PRN Montelukast 10mg PO daily	None	None	NA	NA	NA	NA	Y	2	NA	NA	U	03/25/2021	03/28/2021	3	PVT	NA	NA	NA	2	03/30/2021	NA	NA	Y	Ketorolac	2021	COVID19	PFIZER\BIONTECH	NA	1	IM	NA
168	1148316	Myocarditis	03/30/2021	TX	19	19	NA	M	NA	BEGAN FEELING CHEST PAIN AND LIGHTHEADEDNESS BEGINNING 3/14, THE DAY AFTER GETTING THE VACCINE. HE PRESENTED TO THE EMERGENCY ROOM ON 3/17 WITH WORSENING OF CP THAT WOULD NOT GET BETTER WITH NSAIDS, PAIN RADIATING DOWN LEFT ARM. TROPONINS NOTED TO BE ELEVATED, PT ADMITTED TO INPATIENT ROOM FOR CARE ON 3/17. TESTING DONE AND PT TREATED FOR MYOCARDITIS POSSIBLY SECONDARY TO COVID 19 VACCINATION. DC…				TROPONIN ON ADMISSION WAS 1500>>200s UDS NEG ANA, HIV, CMV, SYPHILLIS, VIRAL PANEL ALL NEG PARVO NEG COXSACKIE AND LYME PENDING TSH LOW, FREE T3 AND T4 NORMAL BNP 147>140>111 LEUKOCYTOSIS AND THROMBOCYTOSIS IMPROVED EKG ABNORMAL EF 65-69% MRI CONSISTENT WITH MYOCARDITIS				NONE	NONE	PREVIOUS HISTORY OF CHEST PAIN AND ELEVATED LIVER ENZYMES 3 YEARS AGO	NA	NA	NA	NA	Y	7	NA	NA	Y	03/13/2021	03/14/2021	1	PUB	NA	NA	NA	2	03/30/2021	NA	Y	Y	NONE	2021	COVID19	MODERNA	045A21A	2	IM	LA
169	1152205	Myocarditis	03/31/2021	NA	55	55	NA	F	NA	Patient received first dose of Pfizer COVID-19 vaccine on 3/22/21, the next day the patient reported feeling myalgia, diarrhea, and body aches and chills. The patient presented to the ED and was admitted with myocarditis and NSTEMI. Left heart cath did not show evidence of epicardial coronary artery disease. The patient was discharged from the hospital after receiving fluid resuscitation and supp…				NA				amlodipine 10 cymbalta DR 60 mg estradiol 0.5 mg flonase nasal spray probiotic levothyroxine 50 mcg mometasone 0.1% lotion topiratmate Xr 200 mg eletriptan 40 mg advair HFA inhaler omeprazole 20 mg EC proair HFA inhaler garlic turmeric	None	atypical chest pain arthritis asthma celiac disease chronic kidney disease epilepsy (last sz 18 yrs ago) GERD migraine/headache TMJ	NA	NA	Y	NA	Y	2	NA	NA	N	03/22/2021	03/23/2021	1	UNK	NA	NA	NA	2	03/31/2021	NA	Y	Y	None	2021	COVID19	PFIZER\BIONTECH	EP6955	1	IM	LA
170	1153962	Myocarditis	2021-01-04	NA	NA	NA	NA	M	NA	Acute myocarditis
171	1154298	Myocarditis	03/31/2021	NA	20	20	NA	M	NA	Patient is a 20 y/o Male received the MODERNA vaccine on 24 Mar. He started developing substernal chest pain the day after his vaccination. Presented to the clinic with worsening chest pain and was in severe pain upon presentation. ST elevations noted on lateral leads with depression in anterior leads with elevated troponins. Had CT, echo, and cath which showed mild inflammation and normal cardia…				As above, on the 27th he presented with chest pain. Had EKG, CT, blood work, and cardiac cath. EKG showed elevations on lateral leads with depression on anterior leads with elevated troponins. CT, Echo showed mild inflammation of the heart. Diagnosed with myocarditis/pericarditis				Patient was not taking any medications at the time of vaccination but was taking tylenol and naproxen after vaccination due to fever, chills, myalgias after vaccination	No illness, but had some orthopedic pain (achilles tendonitis)	None	NA	NA	NA	NA	Y	NA	NA	NA	N	03/24/2021	03/25/2021	1	MIL	NA	NA	NA	2	03/31/2021	NA	Y	Y	No known drug or food allergies.	2021	COVID19	MODERNA	001B21A	2	IM	LA
172	1154298	Pericarditis	03/31/2021	NA	20	20	NA	M	NA	Patient is a 20 y/o Male received the MODERNA vaccine on 24 Mar. He started developing substernal chest pain the day after his vaccination. Presented to the clinic with worsening chest pain and was in severe pain upon presentation. ST elevations noted on lateral leads with depression in anterior leads with elevated troponins. Had CT, echo, and cath which showed mild inflammation and normal cardia…				As above, on the 27th he presented with chest pain. Had EKG, CT, blood work, and cardiac cath. EKG showed elevations on lateral leads with depression on anterior leads with elevated troponins. CT, Echo showed mild inflammation of the heart. Diagnosed with myocarditis/pericarditis				Patient was not taking any medications at the time of vaccination but was taking tylenol and naproxen after vaccination due to fever, chills, myalgias after vaccination	No illness, but had some orthopedic pain (achilles tendonitis)	None	NA	NA	NA	NA	Y	NA	NA	NA	N	03/24/2021	03/25/2021	1	MIL	NA	NA	NA	2	03/31/2021	NA	Y	Y	No known drug or food allergies.	2021	COVID19	MODERNA	001B21A	2	IM	LA
173	1154628	Myocarditis	03/31/2021	IN	58	58	NA	F	NA	Patient felt pressure on chest & weakness on inside of left are in the bicep area shortly after getting up at 6 am 3/29/2021. Slight light-headedness was felt shortly afterwards. Symptoms did not change after moving around & on the advice of patient's insurance company's Nurse Line, she went to the Emergency Room shortly after 7 am. Patient underwent a heart catheterization that day (3/29/2021) a…				at least 2 blood tests on 3/29/2021 showed elevated troponin levels, additional blood tests were run 3/30/2021 & 3/31 2021, but results weren't shared with patient heart catheterization (3/29/2021) cardiac MRI (3/30/2021)				OTC multi-vitamin, OTC multi-mineral, OTC Omega3 supplement, OTC glucosamine HCl/ginger/chondroitin/MSM, OTC magnesium citrate	none	none	NA	NA	Y	NA	Y	3	NA	NA	U	03/25/2021	03/29/2021	4	OTH	NA	3/4/2021: sore arm after 1st COVID-10 vaccine dose
174	1155211	Pericarditis	2021-01-04	MD	52	52	NA	M	NA	Pt experienced an episode of pericarditis 2 days after receiving vaccine
175	1157566	Myocarditis	2021-01-04	TN	62	62	NA	F	NA	Myocarditis
176	1162020	Myocarditis	2021-02-04	PR	62	62	NA	F	NA	A spontaneous report was received from a consumer concerning a 62-year-old, female patient who felt like a needle in her kidney/renal pain, feve/pyrexiar, fatigue, tiredness/fatigue, chest pain, upset heart/cardiac disorder, headache and inflammation of heart muscle/myocarditis. The patient's medical history was not provided. Products known to have been used by the patient, within two weeks prior…
177	1162090	Pericarditis	2021-02-04	PA	73	NA	NA	M	NA	Pericarditis
178	1163187	Pericarditis	2021-03-04	NY	72	72	NA	F	NA	Pt presented to the ER on 3/22/21 c/o sudden chest pain and fever of 101.1. She was transferred to the hospital due to concern for possible acute MI. She was ultimately found to have idiopathic pericarditis after further work up and discharged home on colchicine 2 days later.				CTA chest neg for pulmonary emboli WBC 13.6 with 88% neutrophils CRP 118.9 Troponin <0.01 Lyme titer neg procalcitonin 2.77 ekg with diffuse ST segment depression				Asa 81mg daily, Famotidine 20mg bid, rosuvastatin 20mg daily, estridiol 0.01%	None	Hx CAD 2013 stent to LAD, hyperlipidemia	NA	NA	NA	NA	Y	2	NA	NA	N	01/18/2021	03/22/2021	63	UNK	NA	NA	NA	2	2021-03-04	NA	NA	NA	nkda	2021	COVID19	MODERNA	011J20A	2	IM	UN
179	1164186	Myocarditis	2021-03-04	MA	37	37	NA	M	NA	I received my second shot of the Pfizer coronavirus vaccine on Saturday, March 20th at noon. Saturday at midnight, I woke up in full body sweats and aches. I took two ibuprofen and tried to go back to sleep, but I would toss and turn in full body sweats and aches for the next 8 hours. I took another 2 ibuprofen around 400am. Sunday morning I woke up feeling OK, not great, but OK. Sunday night ? i…				cardiac catherization - done on March 23rd cardiac MRI - done on March 25th lots of medications given to me				none	none	none	NA	NA	Y	NA	Y	3	NA	NA	U	03/20/2021	03/22/2021	2	PHM	NA	NA	NA	2	2021-03-04	NA	Y	Y	none	2021	COVID19	PFIZER\BIONTECH	EN6203	1	SYR	LA
180	1164186	Myocarditis	2021-03-04	MA	37	37	NA	M	NA	I received my second shot of the Pfizer coronavirus vaccine on Saturday, March 20th at noon. Saturday at midnight, I woke up in full body sweats and aches. I took two ibuprofen and tried to go back to sleep, but I would toss and turn in full body sweats and aches for the next 8 hours. I took another 2 ibuprofen around 400am. Sunday morning I woke up feeling OK, not great, but OK. Sunday night ? i…				cardiac catherization - done on March 23rd cardiac MRI - done on March 25th lots of medications given to me				none	none	none	NA	NA	Y	NA	Y	3	NA	NA	U	03/20/2021	03/22/2021	2	PHM	NA	NA	NA	2	2021-03-04	NA	Y	Y	none	2021	COVID19	PFIZER\BIONTECH	ER2613	2	SYR	LA
181	1167252	Myocarditis	2021-04-04	NA	23	23	NA	M	NA	Chest pain 3 days after shot. Troponin I was elevated, referred patient to cardiology. Had cardiac catheter, suspected mild myocarditis. Initially treated with NSAIDs and colchicine during encounter for suspected pericarditis since troponin came back later that day (had to be shipped to hospital). Now treatment includes no strenuous activity for 6 weeks, no travel for 3 months. Follow-up with car…				Troponin I: 2.6 CXR: negative EKG: non-specific ST abnormalities V3/V4/V5				acetaminophen	none	SCT	NA	NA	NA	NA	Y	4	NA	NA	U	03/26/2021	03/30/2021	4	MIL	NA	NA	NA	2	2021-04-04	NA	Y	Y	none	2021	COVID19	MODERNA	046A21A	2	IM	LA
182	1167252	Pericarditis	2021-04-04	NA	23	23	NA	M	NA	Chest pain 3 days after shot. Troponin I was elevated, referred patient to cardiology. Had cardiac catheter, suspected mild myocarditis. Initially treated with NSAIDs and colchicine during encounter for suspected pericarditis since troponin came back later that day (had to be shipped to hospital). Now treatment includes no strenuous activity for 6 weeks, no travel for 3 months. Follow-up with car…				Troponin I: 2.6 CXR: negative EKG: non-specific ST abnormalities V3/V4/V5				acetaminophen	none	SCT	NA	NA	NA	NA	Y	4	NA	NA	U	03/26/2021	03/30/2021	4	MIL	NA	NA	NA	2	2021-04-04	NA	Y	Y	none	2021	COVID19	MODERNA	046A21A	2	IM	LA
183	1167616	Pericarditis	2021-05-04	CT	53	53	NA	M	NA	Pt developed acute pericarditis 6 days after receiving COVID 19 vaccination.				abnormal EKG				Lisinopril-HCTZ, allopurinol	none	HTN and gout	NA	NA	Y	NA	Y	2	NA	NA	U	03/20/2021	03/26/2021	6	PVT	NA	NA	NA	2	2021-05-04	NA	NA	Y	none	2021	COVID19	PFIZER\BIONTECH	NA	1	IM	LA
184	1167955	Myocarditis	2021-05-04	PA	34	34	NA	M	NA	Pfizer-BioNTech COVID-19 Vaccine EUA (administered on 03/26/21) Fever, chills, headache, general soreness all began on 03/27/2021. On 03/28/2021, I began to notice chest pain and simultaneous pain in my left arm on 03/28/2021. The fever, chills, headache, and general soreness subsided on 03/29/2021, but the periodic chest and arm pain persisted and continued to get worse. On 03/29/2021 I also had…				EKG Various and Numerous Blood Panels/Tests Heart Catheterization Echocardiogram Other Various Tests				None	None	Cluster Headaches	NA	NA	NA	NA	Y	2	NA	NA	U	03/26/2021	03/28/2021	2	PVT	NA	NA	NA	2	2021-05-04	NA	NA	Y	One time allergic reaction to penicillin	2021	COVID19	PFIZER\BIONTECH	ER8730	2	NA	LA
185	1168000	Pericarditis	2021-05-04	NY	50	50	NA	F	NA	She had the vaccine and within 1 minute she had tingling in her tongue and numbness that went away immediately. She did not have any other symptoms until 8 days later when she had 104 fever, could not walk, had stiffness in all of her muscles and aching, diarrhea. They went to the doctor office and he did a COVID test that came back negative. The fever still continued and her husband took her to …				Multiple with the different admissions. Her clotting #'s were high and off the charts and the other #'s are also not good.				Synthroid.	None.	Hashimoto's thyroid disease.	NA	NA	NA	NA	Y	11	NA	NA	N	2021-05-03	03/13/2021	8	OTH	NA	NA	NA	2	2021-05-04	NA	NA	NA	Doxycycline.	2021	COVID19	JANSSEN	1805022	1	IM	LA
186	1169419	Myocarditis	2021-05-04	CO	26	26	NA	M	NA	Myocarditis 4 days after initial vaccination
187	1171394	Pericarditis	2021-06-04	MN	63	63	NA	F	NA	See patient's account of the event below. Patient is not an established patient and did not receive care for her symptoms at our facility: On March 18th I received my 2nd Moderna vaccination. On Friday the 19th at approximately 4 pm I began to have the symptoms of an immune response in my body. Sat the 20th was spent in bed with chills, body aches, fever, stiff neck, and bad headache. On Sunday I…
188	1172292	Pericarditis	2021-06-04	OH	19	19	NA	M	NA	Received Jansen COVID injection at approximately 11am 4/3/2021. Developed sore left arm, shoulder, and neck approximately 10 pm evening of 4/3/2021. Woke up 3:30am 4/4/2021 and informed parents he did not feel well-awake most of that night. Felt slightly better morning of 4/4/2021, but continued feeling feverish, pain in arms, shoulders, neck. Approximately 8pm Sunday night 4/4/21 he stated he fe…				4/6/2021 Cardiac catheterization Clinic				None	None	Allergies to peanuts, legumes, tree nuts. Last had epinephrine 8 years ago.	NA	NA	Y	NA	Y	NA	NA	NA	U	2021-03-04	2021-03-04	0	PUB	NA	NA	NA	2	2021-06-04	NA	NA	NA	Peanuts, Tree nuts, Legumes, Sulfa	2021	COVID19	JANSSEN	1808980	1	IM	LA
189	1172823	Myocarditis	2021-06-04	CA	35	35	NA	M	NA	Patient presented with burning chest pains, found to have ST elevations on EKG, Trop peak 17 and cath with clean coronaries. Transferred to center for cardiac MRI and treatment for Myocarditis. No other preceding inciting triggers found including negative utox/preceding illness. Echo with wall motion abnormality but quasi normal EF (50%). Improved with colchicine and NSIADs for perimyocarditis.				NA				Omeprazole	Heart Burn	migraine	NA	NA	Y	NA	Y	4	NA	NA	N	2021-01-04	2021-01-04	0	PVT	NA	NA	NA	2	2021-06-04	NA	Y	Y	none	2021	COVID19	MODERNA	NA	UNK	NA	NA
190	1174357	Pericarditis	2021-07-04	CO	57	NA	NA	M	NA	Pericarditis leading to pericardial effusion
191	1175421	Myocarditis	2021-07-04	MN	29	29	NA	M	NA	Two days post vaccination, he started to get some chest pain when he was laying down. Three days after, he went to the emergency department and was admitted to the hospital. He was diagnosed with perimyocarditis.				ECG: 3/27 Elevated troponin: 3/27 & 3/28 CT Scan: 3/27 Cardiac MRI: 3/28				multivitamin	None	None	NA	NA	NA	NA	Y	3	NA	NA	N	03/24/2021	03/26/2021	2	PUB	NA	NA	NA	2	2021-07-04	NA	NA	NA	penicillin	2021	COVID19	MODERNA	003B21A	2	IM	LA
192	1177803	Myocarditis	2021-07-04	AZ	70	70	NA	M	NA	Per triage note of 4/7/2021: \Chief Complaint: pt presents with Nausea				1				NA	Amlodipine 5mg tab qday Fenasteride 5mg tab qday Insulin Aspart Flexpen 15 UNITS with meals Insulin Glargine 30 UNITS bid Losartan 100 mg tab qday Metformin 1000 mg tab bid Simvastatin 10 mg qday Amlodipine 5 mg qday Finasteride 5 mg tab q	NA	vomitting, ha, body ache, unable to sleep, swollen feet. Symptoms started 3/25 after he recieved his 1st covid vaccine. has had to use a walker and gets SOB. pt had COVID 11/2020\" Assessment reveals mild CHF, positive troponin, myocarditis per physician's notes of 4/7/2021 Patient treated with Zofran 4 mg IV and given 500 ml NS IV then Lasix 40 mg IV. Patient transferred to Medical Center 4/7"	NA	NA	NA	NA	Y	NA	NA	NA	N	03/25/2021	03/26/2021	Urine: normal, trace protein UDS: negative CMP: BUN/CREAT 23.70, Sodium 131, Albumin 3.0, Elevated Liver Enzymes BMP: RBC 4.38, Hemoglobin 12.9, Hematocrit 38.4, NE% 76.1, LY% 14, IG% 0.5 *TROPONIN: 31.860 CK MB: 14.5 CK:716 Lactic Acid normal Magnesium normal *BNP: 2441.5 PT: 12.1, INR 1.15 COVID19: NEGATIVE	OTH	Diabetes Type II Essential hypertension Hyperlipidemia Hx of abnormal LFTs Hx of microalbuminuria Hx of COVID19 (11/2020)	NA	NA	2	2021-07-04	NA	NA	NA	Lisinopril	2021	COVID19	PFIZER\BIONTECH	EP6955	1	IM
193	1182130	Pericarditis	2021-08-04	CA	65	65	NA	F	NA	Acid Reflux, headache, pericarditis, abdominal pain, upper and lower abdomen, fatigue, nausea				Chest Xray, abdominal ultrasound, abdominal MRI, EKG, ECHO				Crestor, Vitamin D3, Fish Oil Pills, Folic Acid, Magnesium, B-12, Vitamin C	None	None	NA	NA	NA	NA	NA	NA	NA	NA	N	01/23/2021	01/30/2021	7	OTH	NA	Shingles, 10/23/2020	NA	2	2021-08-04	NA	Y	NA	None	2021	COVID19	MODERNA	NA	1	SYR	RA
194	1182130	Pericarditis	2021-08-04	CA	65	65	NA	F	NA	Acid Reflux, headache, pericarditis, abdominal pain, upper and lower abdomen, fatigue, nausea				Chest Xray, abdominal ultrasound, abdominal MRI, EKG, ECHO				Crestor, Vitamin D3, Fish Oil Pills, Folic Acid, Magnesium, B-12, Vitamin C	None	None	NA	NA	NA	NA	NA	NA	NA	NA	N	01/23/2021	01/30/2021	7	OTH	NA	Shingles, 10/23/2020	NA	2	2021-08-04	NA	Y	NA	None	2021	COVID19	MODERNA	NA	2	SYR	LA
195	1183110	Pericarditis	2021-08-04	CO	33	33	NA	M	NA	April 5th sore arm 11:30pm fever of 100.2 on tylenol. Took advil at 3am. Still had fever and sweating. April 6th felt tired and achy. The night of April 7th at 1am had severe chest pain, felt like heart attack. Went to urgent care at 5:55pm April 7th. Had ekg done and was diagnosed with pericarditis. Was treated with ib prophen 800mg 3x a day for one week. Follow up appointment with primary care …				Ekg				Adderall, vitamin, vitamin b, zyrtec	None	Adhd, mild asthma	NA	NA	NA	NA	NA	NA	NA	NA	U	2021-05-04	2021-07-04	2	OTH	NA	NA	NA	2	2021-08-04	NA	Y	NA	General allergies	2021	COVID19	JANSSEN	1808980	1	IM	RA
196	1191828	Myocarditis	2021-10-04	NY	44	NA	NA	F	NA	nausea
197	1192054	Myocarditis	2021-10-04	MA	37	NA	NA	M	NA	moderate heart attack
198	1192255	Pericarditis	2021-10-04	CA	70	70	NA	F	NA	Syncope while working in garden 3/28/21, ED visit, no imaging, EKG NSR, treated with IVF attributed to dehydration Severe neck pain radiating to chest started 4/2/21, CT showed large pericardial effusion, admitted to hospital for acute pericarditis with pericardial effusion				4/2/21: CRP 1.4 Echocardiogram for pericardial effuion -Normal biventricular size and function, LVEF 65% -Normal atria -No clinically significant valve disease -Moderately sized circumferential pericardial effusion, no diagnostic signs of tamponade. Effusion measures 0.9cm apically, and <1cm anteriorly -CVP estimated at 5-8mmHg				Lexapro 5mg QD Atorvastatin 80mg QD Atenolol 25mg QD ASA 81mg QD Ciclesonide 80mcg/actuation 1 puff BID PRN asthma symptoms HCTZ 25mg QD Azelastine 137mcg 2 sprays in each nostril BID	No acute illnesses prior to vaccination Amoxicillin 3/19/21-3/25/21 for dental abscess with extraction	HTN Hx of ischemic stroke	NA	NA	Y	NA	Y	4	NA	NA	N	2021-11-03	03/28/2021	17	PVT	NA	NA	NA	2	2021-10-04	NA	NA	NA	No known allergies	2021	COVID19	MODERNA	003A21A	2	IM	LA
199	1193195	Myocarditis	2021-11-04	WI	30	30	NA	M	NA	Chest pain, highly elevated troponin, no ACS
200	1193443	Myocarditis	2021-11-04	TN	40	40	NA	M	NA	Thursday, March 25th at 3:10pm I received my 2nd dose of the Pfizer vaccine. Thursday, March 25th at 9pm I had cold chills, headache, low grade fever, diarrhea, and fatigue. These symptoms lasted Thursday night, Friday, Saturday (March 25th - March 28th). Sunday, March 29th at 4am I woke up with severe chest pains, shortness of breath and light headed. At this time I went to the emergency room.				Blood work was taken twice a day starting Sunday, March 29th until Wednesday, March 31st. EKG test were ran during that same time span and Echocardiogram were ran during that time span. I was tested for auto immune diseases and they all came back negative. I was tested for virus and bacteria all came back negative. I was diagnosed with Myocarditis and Pericarditis.				none	none	none	NA	NA	Y	NA	Y	4	NA	NA	N	03/25/2021	03/25/2021	0	OTH	NA	NA	NA	2	2021-11-04	NA	Y	Y	none	2021	COVID19	PFIZER\BIONTECH	NA	2	IM	LA
201	1193443	Pericarditis	2021-11-04	TN	40	40	NA	M	NA	Thursday, March 25th at 3:10pm I received my 2nd dose of the Pfizer vaccine. Thursday, March 25th at 9pm I had cold chills, headache, low grade fever, diarrhea, and fatigue. These symptoms lasted Thursday night, Friday, Saturday (March 25th - March 28th). Sunday, March 29th at 4am I woke up with severe chest pains, shortness of breath and light headed. At this time I went to the emergency room.				Blood work was taken twice a day starting Sunday, March 29th until Wednesday, March 31st. EKG test were ran during that same time span and Echocardiogram were ran during that time span. I was tested for auto immune diseases and they all came back negative. I was tested for virus and bacteria all came back negative. I was diagnosed with Myocarditis and Pericarditis.				none	none	none	NA	NA	Y	NA	Y	4	NA	NA	N	03/25/2021	03/25/2021	0	OTH	NA	NA	NA	2	2021-11-04	NA	Y	Y	none	2021	COVID19	PFIZER\BIONTECH	NA	2	IM	LA
202	1194232	Pericarditis	2021-11-04	MN	51	51	NA	F	NA	Acute onset of chest pain at 2:00 am on 4/8/21. Arrived at ER via ambulance at 4:30 am. Chest pain was extreme pressure, in chest radiating up through neck and lower left chest. Constant, worse when lying down or breathing deeply. Evaluated in ER and subsequently admitted to the hospital. Diagnosed: Acute Idiopathic Pericarditis.				Cardiac blood markers and echocardiogram were normal. CRP was elevated at 7.7 mg/dL. Basic metabolic panel, hemogram/platelets, TROPONIN, ESR, magnesium normal. COVID-19 test negative. Started prednisone (no NSAIDS due to past gastric bypass surgery), colchicine on evening 4/9. Followup CRP test on 4/10 remained elevated at 3.7 mg/dL, but significantly reduced from prior. Followup CRP test on 4/1…				amlodipine, certrazine, famotidine, fluoxetine, Levothyroxine, lisinopril-hydrochlorothiazide, minocycline, pantoprazole, rivaroxaban, trazadone, vitamins b-12, d, multi, vitron c	None	High blood pressure, pre-diabetic, hypothyroid, factor 5 leiden, DVT, PE, depression, acne, GERD	NA	NA	NA	NA	NA	NA	NA	NA	N	2021-07-04	2021-08-04	1	PVT	NA	NA	NA	2	2021-11-04	NA	NA	NA	Septra, NSAIDS	2021	COVID19	PFIZER\BIONTECH	ER8729	1	SYR	LA
203	1197826	Myocarditis	2021-12-04	CA	17	17	NA	M	NA	Chest pain developed 3 days following vaccine administration. Presented to ED the morning of 4/11/2021, and was found to have diffuse ST elevation on ECG, and troponin level of 0.52. Received dose of aspirin, and then was transferred to Hospital for treatment and monitoring of pericarditis the afternoon of 4/11. Echo at Hospital with good LV function. Repeat EKG demonstrated ST elevation again, a…				See item 18.				Lexapro 10 mg	none	Obesity, anxiety, depression	NA	NA	Y	NA	Y	3	NA	NA	Y	2021-08-04	2021-11-04	3	PVT	NA	NA	NA	2	2021-12-04	NA	NA	Y	none	2021	COVID19	PFIZER\BIONTECH	EW0158	2	IM	RL
204	1197826	Pericarditis	2021-12-04	CA	17	17	NA	M	NA	Chest pain developed 3 days following vaccine administration. Presented to ED the morning of 4/11/2021, and was found to have diffuse ST elevation on ECG, and troponin level of 0.52. Received dose of aspirin, and then was transferred to Hospital for treatment and monitoring of pericarditis the afternoon of 4/11. Echo at Hospital with good LV function. Repeat EKG demonstrated ST elevation again, a…				See item 18.				Lexapro 10 mg	none	Obesity, anxiety, depression	NA	NA	Y	NA	Y	3	NA	NA	Y	2021-08-04	2021-11-04	3	PVT	NA	NA	NA	2	2021-12-04	NA	NA	Y	none	2021	COVID19	PFIZER\BIONTECH	EW0158	2	IM	RL
205	1202301	Myocarditis	04/13/2021	FL	23	23	NA	M	NA	Fever, chill, nausea, vomiting, and myocarditis				Blood samples, echocardiagram, EKG, x-ray, CAT scan - done on 04/09/21				None	None	None	NA	NA	NA	NA	Y	1	NA	NA	N	2021-06-04	2021-07-04	1	UNK	NA	NA	NA	2	04/13/2021	NA	NA	Y	None	2021	COVID19	MODERNA	038A21A	1	SYR	LA
206	1202475	Pericarditis	04/13/2021	GA	47	47	NA	M	NA	The morning of 2 April, I woke up with a fever, chills, sweating and an excruciating headache. The symptoms persisted for approximately 10 hours. The following Monday, I woke up with sharp pains across my chest and shortness of breath. I was admitted to the hospital Emergency Room for about 7 hours and subsequently diagnosed with pericarditis. It is unknown if the pericarditis was associated to t…				Related to the pericarditis, comprehensive bloodwork, X-rays and CT scan were performed as well as EKG work.				None	None	None	NA	NA	NA	NA	NA	NA	NA	NA	Y	2021-01-04	2021-02-04	1	PUB	NA	NA	NA	2	04/13/2021	NA	Y	Y	None	2021	COVID19	JANSSEN	1805031	1	IM	LA
207	1204693	Pericarditis	04/13/2021	OR	49	49	NA	F	NA	presents with progressively worsening dyspnea on exertion for the last few weeks, much worse over the last one day. Patient reports feeling fatigued, having cough, and feeling more short of breath for the last day, and has developed central chest pain which is pleuritic in the emergency department. She reports that the chest pain is 4/10 in severity and does not radiate. Her caregiver at bedside …
208	1204693	Pericarditis	04/13/2021	OR	49	49	NA	F	NA	presents with progressively worsening dyspnea on exertion for the last few weeks, much worse over the last one day. Patient reports feeling fatigued, having cough, and feeling more short of breath for the last day, and has developed central chest pain which is pleuritic in the emergency department. She reports that the chest pain is 4/10 in severity and does not radiate. Her caregiver at bedside …
209	1205198	Pericarditis	04/13/2021	CT	75	NA	NA	M	NA	Pericarditis
210	1205252	Pericarditis	04/13/2021	MO	33	NA	NA	F	NA	pericarditis
211	1205963	Pericarditis	04/13/2021	GA	43	43	NA	F	NA	Day 1-3 severe headache, fever, fatigue, body aches I was in the bed for 2.5 days. Day 5 - severe chest pain landed me in the ER at Hospital - pericarditis caused by the vaccine. Day 21- finally got into see a cardiologist, started colchicine to try to reduce the inflammation around my heart and prevent it from coming back. An echocardiogram is going to be performed on 4/14/21. Also, right upper …				3/22/21 - ER-chest x-ray, blood work, EKG 4/7/21 - appt w/ cardiologist 4/13/21 - appt w/primary care 4/14/21- appt for echocardiogram TBD - CT Scan w/contrast 4/21/21 follow up/ discuss results of echocardiogram with cardiologist TBD - following up with primary care after CTScan is done				Singular, Adderall XR, metformin	None	Asthma	NA	NA	NA	NA	NA	NA	NA	NA	N	03/17/2021	03/18/2021	1	PVT	NA	NA	NA	2	04/13/2021	NA	Y	Y	Peanuts, sulfa drugs, penicillin, codeine, morphine	2021	COVID19	PFIZER\BIONTECH	En6207	1	SYR	LA
212	1207772	Pericarditis	04/14/2021	NY	31	31	NA	F	NA	CHest pain radiating to Back and Jaw , nausea , lightheadedness , Admitted for 2 days to hospital for testing Diagnosed with Pericarditis-				+ elevated Troponin, Elevated D Dimer, Elevated CRP Had Cardiac Cath, CTA chest, Echo - normal EKG with inferior and lateral STE				Lo Loestrin FE 1mg-10mcg/10mcg	NONE	Anxiety, GERD	NA	NA	NA	NA	NA	NA	NA	NA	Y	2021-06-04	2021-11-04	5	PUB	NA	NA	NA	2	04/14/2021	NA	NA	NA	NKDA	2021	COVID19	JANSSEN	041A21A	1	IM	LA
213	1208241	Pericarditis	04/14/2021	LA	47	47	NA	F	NA	pericarditis, chest pain and nausea, treated with anti-inflammatories and anti-nausea medicines				EKG, X-rays, conducted on the date of the incident				escipratolam	n/a	n/a	NA	NA	NA	NA	NA	NA	NA	NA	Y	03/20/2021	03/25/2021	5	PVT	NA	NA	NA	2	04/14/2021	NA	NA	Y	n/a	2021	COVID19	MODERNA	NA	UNK	NA	NA
214	1208348	Myocarditis	04/14/2021	CA	41	41	NA	M	NA	mild myocarditis with fevers +constitutional symptoms, trop and BNP elevation (without other cause), ekg abnormalities, EF wl				Echo trop bnp ecg plan for outpatient cardiac MRI				none	tested positive for COVID vis PCR on 3/10 was asymptomatic	none	NA	NA	NA	NA	Y	3	NA	NA	U	03/30/2021	2021-05-04	6	PVT	NA	NA	NA	2	04/14/2021	NA	NA	NA	none	2021	COVID19	PFIZER\BIONTECH	6023251	UNK	IM	NA
215	1209215	Pericarditis	04/14/2021	CO	19	19	NA	M	NA	Per patient he received his second Covid vaccine 3 days prior to arrival and immediately following developed myalgias, subjective fevers and \ viral symptoms\" which she managed with ibuprofen 2 tabs q6h some improvement. On the day prior to arrival he developed increasing shortness of breath particularly with talking and with ambulation. He also describes chest tightness with deep inspiration, t…				He presented to emergency department on day of admission. In the ED, he was found to have mild leukocytosis 11.2 with otherwise normal CBC and BMP, a troponin elevation to 0.23, EKG with mild ST elevations in V2 through V4 (most likely early repolarization, not meeting criteria for STEMI) negative D-dimer, negative Covid, influenza, RSV and chest x-ray without acute cardiopulmonary abnormality.				no home meds	NA	NA	NA	NA	NA	NA	Y	2	NA	NA	Y	2021-08-04	2021-11-04	3	PVT	NA	NA	NA	2	04/14/2021	NA	NA	Y	NKDA	2021	COVID19	PFIZER\BIONTECH	ER8729	2	IM	RA
216	1209747	Pericarditis	04/14/2021	MN	82	82	NA	F	NA	Started feeling weak next day after shot. As days went by I became increasingly short of breath. This continued for over 2 weeks and then started having chest pain. Went to ER and admitted with pericarditis. 2 days later I went into Atrial fib. The next day I had a cardioversion. Home the following day. One week at home not feeling well, I was readmitted with increased chest pain and shortness of…				chest xray, ekg, chest C T, echocardiogram, complete lab workup				Calcium, vitamin D, eye vitamins	None	None	NA	NA	Y	NA	Y	8	NA	NA	N	2021-05-03	2021-06-03	1	OTH	NA	NA	NA	2	04/14/2021	NA	Y	Y	IVP dye	2021	COVID19	MODERNA	036A21A	2	SYR	LA
217	1209960	Pericarditis	04/14/2021	TX	23	23	NA	M	NA	On Saturday night (4/10) I had some chest pains that seemed to not go away in my upper left chest and left arm. I tried to sleep it off until the pain was unbearable at around 7:00 am on Monday (4/11). I then admitted myself to the ER and was given an ECG and multiple EKG?s as well. Upon lab results I had high triponin levels (28) leading the doctors to believe I had a heard attack of some sort, …				On 4/11 was found to have high triponin levels but when tested with ECG the heart seemed healthy as ever.				N/A	N/A	N/A	NA	NA	NA	NA	Y	4	NA	NA	Y	2021-08-04	04/17/2021	9	PUB	NA	NA	NA	2	04/14/2021	NA	Y	Y	N/A	2021	COVID19	PFIZER\BIONTECH	Not on card	2	SYR	LA
218	1210283	Pericarditis	04/14/2021	KS	62	62	NA	F	NA	Patient says that 2 days post vaccination that she was having difficulty breathing. They admitted her in the hospital and she said she had inflammation around her heart.				NA				Tramadol 50 mg	NA	NA	NA	NA	NA	NA	Y	NA	NA	NA	Y	2021-05-03	03/16/2021	11	PHM	NA	NA	NA	2	04/14/2021	NA	NA	NA	NKA	2021	COVID19	MODERNA	025A21A	1	IM	LA
219	1210297	Myocarditis	04/14/2021	ID	57	57	NA	F	NA	Patient awoke in the middle of the night (1:20am) with severe discomfort in the neck and throat. Excess saliva. As the pain persisted the pain radiated to the left arm/shoulder. We sought help at our local emergency department where she was found to be in new onset atrial fibrillation. A battery of tests were ordered including a troponin which was noted to be: 1.48. She was transported via ambula…				Cardiac catheterization revealed normal coronaries, with no evidence of onstruction. Echocardiography revealed normal heart anatomy and function. CT Chest with angiography revealed no eveidence of pumonary embolus Troponin continued to rise and reached 6.52 MRI Heart with gadolimium showed evidence of Myocarditis				Ibuprofen Tums	No illnesses at the time of vaccination, nor the month prior	No significant medical history	NA	NA	NA	NA	Y	2	NA	Y	N	2021-08-04	2021-11-04	3	PVT	NA	NA	NA	2	04/14/2021	NA	NA	NA	No known, allergies	2021	COVID19	PFIZER\BIONTECH	EN6204	2	IM	LA
220	1214410	Myocarditis	04/15/2021	NE	27	27	NA	F	NA	Myocarditis after 2nd covid shot 27 year old female received her 2nd covid shot on 4/10/21 then presented to the hospital with substernal chest pressure upon waking radiating to the left arm on 4/13/21. No previous cardiac history. test shown below, discharged from hospital on 4/15/21. She was improved, no chest pain at time of discharge.				EKG: NSR With mild nonspecific ST T wave changes troponin peaked at 9.59 on 4/14/21 CRP = 25 on 4/13/21 covid negative 4/14 respiratory pathogen screen negative 4 plex nasal screen, influenza, covid, RSV all negative Cardiac MRI on 4/14/21 report: 1. The left ventricle is normal in cavity size with normal wall thickness, global systolic function is normal with an LVEF at 64%. 2. The right ventric…				levothyroxine loratadine topiramate	between 1st and 2nd covid shots she had dizziness/vertigo for several days which resolved	hypothyroidism migranes	NA	NA	NA	NA	Y	3	NA	NA	Y	2021-10-04	04/13/2021	3	PVT	NA	NA	NA	2	04/15/2021	NA	NA	NA	hydrocodone	2021	COVID19	PFIZER\BIONTECH	NA	2	IM	RA
221	1214980	Pericarditis	04/15/2021	OK	67	67	NA	F	NA	Strange odor a few minutes after injection, followed by bitter taste, then nausea and spaciness. Dizzyness, with vision looking 2D and flat by 15 minutes. Told Pharmacist, of spaciness who said stay as long as I wanted. Left at 30 minute point, still spacy and nauseous. Spaciness ended by an hour with nausea off and on. Chest pain - began around 7pm, continued to expand in area of chest, sharp st…				4/12-13/21 EKGs, chest X-rays and blood tests normal, cardiac enzyme tests showed no heart attack. 4/13/21 Heart CT showed inflammation of the pericardium. The Cardiologist said it m was caused by the Covid 19 immunization. I was placed on colchicine for 2 weeks. I was given follow-up appointments with my primary care physician and the cardiologist. These are results my husband and I were told du…				Synthroid, Xanax, Aspirin, Atenolol, Amlodipine, Omeprazole,	ear infection diagnosed and treated almost 4 weeks before Simvastatin, Diazepam, Cephalexin, Tetracycline. Latex. Contrast Dye (esp. iodine ones), vaccines. Cleaners, insect sprays Paint fumes, Shellfish.	paralyzed vocal cord, hypothyroidism, hypertension	NA	NA	NA	NA	Y	1	NA	NA	Y	2021-12-04	2021-12-04	0	PHM	NA	Tetanus hives, vomiting age 32	NA	2	04/15/2021	NA	NA	Y	Penicillins, Erythromycin, Oxycodone Acetaminophen, Niacin, Gabapentine, Simvastatin, Fluticasone Propionate	2021	COVID19	JANSSEN	042A21A	1	IM	LA
222	1216288	Pericarditis	04/15/2021	CO	65	65	NA	M	NA	Patient received first Moderna mRNA vaccine 2/20/2021, second Moderna vaccine 3/20/21. Severe flulike symptoms after Moderna vaccine intermittently over 1 day. 3/23/2021 chest pain hospitalized severe pericarditis 750 mL. Also cardiac Cath Lab one of his blood vessels 80% occluded (I do not currently have hospital report) coronary artery stented. Failed Plavix of in-stent thrombosis and myocardia…				NA				Chlorthalidone, simvastatin, potassium chloride	None	Hypertension, hyperlipidemia	NA	NA	Y	NA	Y	7	NA	NA	N	03/20/2021	03/23/2021	3	PVT	NA	NA	NA	2	04/15/2021	NA	NA	NA	Lisinopril: Anaphylaxis, amlodipine swelling, atenolol swelling, losartan swelling	2021	COVID19	MODERNA	NA	UNK	IM	NA
223	1216418	Pericarditis	04/15/2021	TN	68	68	NA	M	NA	Severe headache with fatigue started 04/12/2021. 04/14/2021 tightening in chest. went to local urgent care clinic for rapid test and treatment. EKG done also. Showed abnormal.,sent to local ER. Diagnosed with possible STEMI. Ems ride to north cath lab. Heart cath diagnosis of Pericarditis.				Rapid test x 2 negative abnormal ekg, heart cath diagnosis pericarditis. All on 04/15/2021				Aspirin, atorvastatin, carvedilol,telamisartan, finisteride, humalog insulin, hctz, Allegra, fish oil, b complex, vit D, folic acid	None	Diabetes, HTN	NA	NA	NA	NA	NA	NA	NA	NA	NA	2021-03-04	2021-12-04	9	PHM	NA	Loss of consciousness, 66,flu vaccine	NA	2	04/15/2021	NA	NA	NA	PCN	2021	COVID19	JANSSEN	042A21A	1	SYR	RA
224	1217884	Myocarditis	04/16/2021	WI	27	27	NA	F	NA	Woke with up chest, arm and jaw pain on 03/21/2021. Presented to the ED. Her initial EKG was negative for any acute changes but her troponin was elevated. Cardiology was consulted. Her echo was negative for cardiomyopathy or hypertrophy. But after her troponin continued to rise she was taken to the cath lab to look for ischemia. Her cardiac angiography was negative for obstructive disease, and co…				3/30/21 Cardiac MRI-Findings compatible with acute to subacute myocarditis. There is significant dense, patchy, sub epicardial, nonischemic type of delayed enhancement along the entire lateral wall extending into the inferior wall with significant lateral wall myocardial edema. Consider follow-up cardiac MRI in 6 months to reevaluate extent of delayed enhancement after edema has Resolved. Overall…				? OMEPRAZOLE PO Take by mouth daily. ? norgestimate-ethinyl estradiol (ORTHO-CYCLEN) 0.25-35 MG-MCG per tablet Take 1 tablet by mouth daily. ? albuterol (VENTOLIN) (2.5 MG/3ML) 0.083% nebulizer solution Inhale 1 vial into the lungs every	None, but did have COVID 19 infection 11/13/2020.	? Gastroesophageal reflux disease ? RAD (reactive airway disease) /persistent asthma Seasonal and environmental allergies	NA	NA	NA	NA	Y	2	NA	NA	U	03/17/2021	03/21/2021	4	WRK	NA	NA	NA	2	04/16/2021	NA	Y	Y	? Benadryl Allergy SHORTNESS OF BREATH ? Mold, animal, mites (Environmental) Induces asthma ? Seasonal Other (tree, grass) Induces asthma	2021	COVID19	PFIZER\BIONTECH	ER2613	1	IM	LA
225	1218735	Pericarditis	04/16/2021	NA	53	53	NA	M	NA	Patient received 1st COVID vaccine on 3/17. On 3/24, he experience pleuritic chest pain and was admitted to the hospital for pericarditis confirmed by EKG. During this hospitalization, he was incidentally found to have left main stenosis 60-70% on the LHC, requiring PCI. Patient did not have an acute MI - hence Dressler Syndrome was thought to be less likely. He was discharged after a week on 3/3…				1st hospitalization: 3/25/21: CRP = 4.7 and not repeated							NA	NA	NA	NA	Y	NA	NA	NA	U	03/17/2021	03/24/2021	7
226	1218735	Pericarditis	04/16/2021	NA	53	53	NA	M	NA	Patient received 1st COVID vaccine on 3/17. On 3/24, he experience pleuritic chest pain and was admitted to the hospital for pericarditis confirmed by EKG. During this hospitalization, he was incidentally found to have left main stenosis 60-70% on the LHC, requiring PCI. Patient did not have an acute MI - hence Dressler Syndrome was thought to be less likely. He was discharged after a week on 3/3…				1st hospitalization: 3/25/21: CRP = 4.7 and not repeated							NA	NA	NA	NA	Y	NA	NA	NA	U	03/17/2021	03/24/2021	7
227	1219079	Pericarditis	04/16/2021	MD	25	25	NA	M	NA	pt had transient fatique and myalgias on 4/8 post vaccination. adm 4/15 with chest tightness and palpitations
228	1219312	Myocarditis	04/16/2021	NJ	31	31	NA	M	NA	3 days later I was in the hospital with a heart attack. I was in CCU for 3 days. The muscle above my heart was inflamed and caused my heart not to do it?s job. I had tests run on my heart and my body and all conclusions came to the vaccine.				NA				None	None	None	NA	NA	NA	NA	Y	3	NA	NA	Y	03/28/2021	03/28/2021	0	PUB	NA	NA	NA	2	04/16/2021	NA	NA	NA	None	2021	COVID19	PFIZER\BIONTECH	Er8733	1	SYR	RA
229	1219721	Myocarditis	04/16/2021	IL	44	44	NA	M	NA	developed chest discomfort presented to hospital ER. ekg w diffuse st elevations, elevated troponin. taken for coronary angiogram negative for cad. normal echo. diagnosed w myocarditis. no evident viral prodrome or other inciting cause.				ekg, troponin, coronary angiogram, echocardiogram				none	none	none	NA	NA	NA	NA	Y	3	NA	NA	Y	2021-12-04	04/15/2021	3	PVT	NA	NA	NA	2	04/16/2021	NA	NA	NA	none	2021	COVID19	MODERNA	032B21A	2	IM	LA
230	1219964	Pericarditis	04/16/2021	VA	44	44	NA	F	NA	Acute substernal chest pain @ day 13, d-dimer levels high, ECG showed abnormal R-wave progression
231	1220919	Pericarditis	04/16/2021	NY	65	NA	NA	M	NA	Diagnosed with pericarditis
232	1221001	Myocarditis	04/16/2021	WA	22	22	NA	M	NA	Myocarditis with a troponin level to 26.				troponin level to 26				none	none	none	NA	NA	Y	NA	Y	3	NA	NA	Y	2021-07-04	2021-09-04	2	PVT	NA	NA	NA	2	04/16/2021	NA	Y	NA	none	2021	COVID19	PFIZER\BIONTECH	NA	UNK	NA	NA
233	1221058	Myocarditis	04/16/2021	NC	37	37	NA	M	NA	Pt admitted to the ICU on 3/22/21 w/ pleuritic chest pain and shock requiring vasopressors. At time of admission pt had been taking antibiotics for an upper respiratory infection for 3 days. Echo Lv 40-45% upon admission. Pt was determined to have myopericarditis. On 3/24/21 pt was transferred to the cardiac intermediate unit. Endocrine consulted while in the cardiac intermediate unit to control …				Ferritin: (4/13) 11,844							NA	NA	Y	NA	Y	25	NA	NA	N	2021-11-03	03/22/2021	11
234	1221330	Pericarditis	04/16/2021	NA	39	39	NA	M	NA	Patient is a 39 y.o. male with no significant past medical history who came to the ED with a sudden onset of chest pain that radiated initially to his right shoulder then to his left shoulder, left arm and back with intensity of 7/10 starting Tuesday 4/13/21 associated with sob that is worse when laying flat or taking a deep breath States he received his second Pfizer vaccine on Sunday, 4/11/2021…				NA				None	None	None	NA	NA	NA	NA	Y	1	NA	NA	Y	2021-11-04	2021-11-04	0	OTH	NA	NA	NA	2	04/16/2021	NA	NA	Y	NKDA	2021	COVID19	PFIZER\BIONTECH	NA	2	IM	NA
235	1221739	Myocarditis	04/17/2021	WI	18	18	NA	M	NA	Patient developed mild chest pain roughly 24 hrs after receiving 2nd Moderna Vaccine injection. He initially managed this with ibuprofen, but pain intensified and he presented to the ED approximately 1.5 days after 2nd injection with severe chest pain, diffuse ST elevations on EKG and elevated Troponin I measurement of 6 ng/ml. Patient transferred to hospital for further management and remains un…				EKG in ED and on admission 4/16/21 shows diffuse ST elevation Echocardiogram 4/16/21 shows EF 49% and trace pericardial effusion. Cardiac MRI 4/16/21 consistent with myocarditis and not with ischemia. Troponin I peak value 4/16/21 75 ng/ml				none	none	none	NA	NA	NA	NA	Y	NA	NA	NA	N	04/14/2021	04/16/2021	2	UNK	NA	NA	NA	2	04/17/2021	NA	NA	Y	none	2021	COVID19	MODERNA	unknown	UNK	IM	UN
236	1224211	Myocarditis	04/18/2021	MN	19	19	NA	M	NA	admitted to hospital with chest pain, elevated troponin with clinical exam consistent with myocarditis/pericarditis. No known past medical history, no recent upper respiratory / GI illness preceding admission				Elevated troponin, abnormal EKG - 4/17/2021							NA	NA	NA	NA	Y	NA	NA	NA	U	2021-09-04	04/16/2021	7
237	1224211	Pericarditis	04/18/2021	MN	19	19	NA	M	NA	admitted to hospital with chest pain, elevated troponin with clinical exam consistent with myocarditis/pericarditis. No known past medical history, no recent upper respiratory / GI illness preceding admission				Elevated troponin, abnormal EKG - 4/17/2021							NA	NA	NA	NA	Y	NA	NA	NA	U	2021-09-04	04/16/2021	7
238	1224441	Myocarditis	04/18/2021	PA	43	NA	NA	M	NA	Chest Pain as a Result of Elevated Troponin Levels Caused by Myocarditis
239	1225473	Pericarditis	04/18/2021	OH	62	62	NA	F	NA	starting at 930 pm the day of vaccination I started to have SOB and chest pain. I tried to take 2 puffs of my ProAir inhaler, this did nothing to help the SOB. Within the hour I could not get a full breath at all. the chest pain was only tolerable if I was leaning forward. My husband took me to the ER. They did testing and found that I had Pericarditis and Pleuritis. They informed me that I shoul…				CT Chest 04/16/21 X2, 1 at 130 am and 1 at 130 pm TTE 04/16/21 labs 4/15/21, 4/16/21, 4/17/21				L-Tryptophan 500 mg QD, Verapamil 240 mg QD, Lipitor 40 mg QD, Requip 0.5 mg QD, Omeprazole 40 mg QD, Levothyroxine 25 mcg QD, Multi Vitamin QD, Vit D 5000 U twice a week, Breo 200/25 mcg 1 puffs QD, ProAir PRN, Axert PRN	N/A	Thalasemia Minor, Fibromyalgia, Migraine, Depression, Barrett's Esophagus, Hiatal Hernia, RLS, Asthma, Hypothyroidism, Moderate Sleep apnea, Osteoarthritis, valvular heart disease, heart disease, hyperlipidemia, mixed, DDD, Osteopenia, benign essential tremor, HTN	NA	NA	NA	NA	Y	2	NA	NA	NA	04/15/2021	04/15/2021	0	PVT	NA	NA	NA	2	04/18/2021	NA	NA	Y	Morphine ~ Anaphylaxis, Lyrica, Concerta	2021	COVID19	PFIZER\BIONTECH	EW0162	1	IM	LA
240	1225732	Myocarditis	04/18/2021	VA	16	16	NA	M	NA	On 4/16/21, the day after receipt of the second SARS-CoV-2 vaccine the patient developed new headache, fever, malaise, and myalagias. on 4/17/21 the patient then developed chest pain which worsened over time and lead to diagnosis of myocarditis with decreased left ventricle function of 44-47% and with troponin I of 1.58 ng/mL.				4/18/21: WBC 13, Hgb 15, Hct 44, Plt count 298. 73% neutrophils, 17% lymphocytes, 9% monocytes. BUN 14, Creatinine 1. Troponin I 1.58 ng/mL. D-dimer 0.91 microg/mL. SARS-coronavirus 2 PCR from NP sampling negative.				Multivitamin, Vitamin B12, and vitamin D	Had transient nausea and emesis following consumption of rare-cooked meat in early February, otherwise was well	Anxiety, depression, vitamin deficiency	NA	NA	NA	NA	Y	NA	NA	NA	N	04/15/2021	04/16/2021	1	PVT	NA	NA	NA	2	04/18/2021	NA	NA	Y	None	2021	COVID19	PFIZER\BIONTECH	EP7534	1	IM	UN
241	1225732	Myocarditis	04/18/2021	VA	16	16	NA	M	NA	On 4/16/21, the day after receipt of the second SARS-CoV-2 vaccine the patient developed new headache, fever, malaise, and myalagias. on 4/17/21 the patient then developed chest pain which worsened over time and lead to diagnosis of myocarditis with decreased left ventricle function of 44-47% and with troponin I of 1.58 ng/mL.				4/18/21: WBC 13, Hgb 15, Hct 44, Plt count 298. 73% neutrophils, 17% lymphocytes, 9% monocytes. BUN 14, Creatinine 1. Troponin I 1.58 ng/mL. D-dimer 0.91 microg/mL. SARS-coronavirus 2 PCR from NP sampling negative.				Multivitamin, Vitamin B12, and vitamin D	Had transient nausea and emesis following consumption of rare-cooked meat in early February, otherwise was well	Anxiety, depression, vitamin deficiency	NA	NA	NA	NA	Y	NA	NA	NA	N	04/15/2021	04/16/2021	1	PVT	NA	NA	NA	2	04/18/2021	NA	NA	Y	None	2021	COVID19	PFIZER\BIONTECH	EN10162	2	IM	UN
242	1226429	Pericarditis	04/18/2021	ND	64	64	NA	M	NA	patient experienced onset of subjective and eventually objective fevers 4 days after receiving the second Moderna vaccination. He experienced malaise, and fatigue as well and some shortness of breath with chest tightness and was ultimately diagnosed with pericardial effusion and pericarditis.				echocardiogram showing pericardial effusion. viral testing was pending at time of entering this.				aspirin, metformin, atorvastatin, sertraline, ibuprofen, omga 3	none	DmII, depression, hyperlipidemia	NA	NA	NA	NA	Y	NA	NA	NA	NA	2021-03-04	2021-07-04	4	UNK	NA	NA	NA	2	04/18/2021	NA	NA	NA	none	2021	COVID19	MODERNA	NA	UNK	NA	NA
243	1227333	Myocarditis	04/18/2021	NA	26	26	NA	M	NA	3/31/21 26YM admit with Acute issue: myocarditis, chest pain, extreme fatigue, body aches, SOB
244	1227834	Myocarditis	04/19/2021	NY	28	28	NA	M	NA	Chest pain, Elevated blood pressure, elevated cardiac enzymes, Acute myocarditis				Cardiac enzymes blood work ...as high as 17.67 ..discharged from hospital at 7.35.. ..extremely elevated Cat scan with contract...normal no blockage no damage to heart muscle D dimer test low.. .nuclear scan of lungs..no clots found Leg dabbler..no clots found Echocardiogram .. no periocarditis No trigger evidence except that Johnson and Johnson vaccine was received 5 days earlier				Guafacine 1mg 2x day bystolic 10 mg 1x day Rousavastin 10mg 1x day	Autism, hypentsion	Austism	NA	NA	Y	NA	Y	4	NA	NA	U	2021-09-04	04/14/2021	5	PHM	NA	NA	NA	2	04/19/2021	NA	NA	Y	Iodine contrast dye	2021	COVID19	JANSSEN	NA	1	SYR	LA
245	1227941	Pericarditis	04/19/2021	OH	20	NA	NA	F	NA	pericarditis
246	1227947	Myocarditis	04/19/2021	GA	22	NA	NA	M	NA	The patient appears to have developed acute myopericarditis within 3 days of receiving the vaccine.
247	1229345	Myocarditis	04/19/2021	OH	30	30	NA	M	NA	Assessment: 1. Suspect acute myopericarditis likely immune related/related to second dose of Covid vaccine. 2. Troponin elevation likely due to acute myopericarditis. This is a 30-year-old male with no previous cardiac history. This past Thursday he got the second dose of Pfizer Covid vaccine. He had the usual muscle aches at the site of the injection. The next day he felt crappy, cold, etc. Neve…				troponin 4/18 14:44=0.36, 20:17=0.382, 4/19 1:32=0.329				omeprazole 20 mg qd	none	GERD	NA	NA	NA	NA	NA	NA	NA	NA	Y	04/15/2021	04/17/2021	2	UNK	NA	NA	NA	2	04/19/2021	NA	NA	Y	nkda	2021	COVID19	PFIZER\BIONTECH	NA	2	SYR	UN
248	1229845	Myocarditis	04/19/2021	IL	30	30	NA	M	NA	Patient presented to ED 3/25/21 for left sided chest pressure about 3 days post Moderna dose #2. Troponin elevated but patient had normal ECG. Patient admitted to the hospital for NSTEMI. Cardiac cath done 3/26 showed no obstruction. Patient had resolution of chest pain during stay and was discharged on 3/28. Discharge diagnosis myocarditis, discharged on ibuprofen tapering dose.				ECG 3/25 - normal Troponin - 414 (3/25)->1090 (3/25)-- >970 (3/26)-- >272 (3/28) CT Angio 3/25 - normal BP 157/109 on presentation 3/25, decreased to patients normal of about 129/87 on 3/25 without intervention ECHO 3/26 mild LV hypertrophy, otherwise normal Tox screen negative				Metoprolol succinate	NA	Hypertension, history of parathyroidectomy	NA	NA	NA	NA	Y	3	NA	NA	U	03/23/2021	03/25/2021	2	UNK	NA	NA	NA	2	04/19/2021	NA	NA	NA	None	2021	COVID19	MODERNA	NA	2	NA	NA
249	1229935	Myocarditis	04/19/2021	CA	20	20	NA	M	NA	. He received his second Moderna vaccine on 04/15th. He did have localized pain in his arm and the following day, had some headache and neck stiffness. Yesterday evening around 5 o' clock he developed left chest pain that has persisted. It has waxed and waned, but not disappeared. It reached an intensity of 7/10 prompting him to get a ride to the emergency room for evaluation. He was found to hav…				4/18/21: troponin elevation to 37 ng/mL, Echo demonstrated globally reduced ejection fraction 45%				None	None	None	NA	NA	Y	NA	Y	NA	NA	NA	N	04/15/2021	04/17/2021	2	PVT	NA	NA	NA	2	04/19/2021	NA	NA	NA	None	2021	COVID19	MODERNA	NA	UNK	NA	NA
250	1230539	Myocarditis	04/19/2021	NE	23	23	NA	F	NA	Hospital course: 23 yo female with no significant PMH presenting to the ED with right sided CP, worse with deep inspiration. Received 2nd covid vaccination last week- mild reaction with fever thereafter. She had w/u in the ED including an EKG with inferior and septal TWI and trop of 1.61. CTA chest was negative. She was admitted. After admit, troponin trended up (1.61--3.71--4.93). CRP 49.1, ESR …				Recent Labs 04/13/21 04/11/21 WBC 7.6 8.7 HGB 12.2 12.7 HCT 34.7* 35.9* RBC 3.89 4.10 MCV 89 88 PLT 177 203 LYMPHOPCT 34 28 Recent Labs 04/11/21 INR 0.9 LABPROT 10.1 APTT 27.4 Recent Labs 04/13/21 04/11/21 GLU 86 93 NA 135 136 K 3.9 3.6* CL 107 105 CO2 23.0 25.0 BUN 6 8 CREATININE 0.57 0.77 CALCIUM 8.1* 8.4* PROT -- 7.5 ALBUMIN -- 3.6 ALKPHOS -- 55 AST -- 19 ALT -- 23 BILITOT -- 0.5 Estimated Cre…				Estarylla	NA	NA	NA	NA	NA	NA	Y	3	NA	NA	U	2021-08-04	2021-11-04	3	UNK	NA	NA	NA	2	04/19/2021	NA	NA	NA	NKA	2021	COVID19	PFIZER\BIONTECH	NA	UNK	NA	NA
251	1230956	Myocarditis	04/19/2021	NJ	49	NA	NA	F	NA	heart conduction abnormality
252	1231560	Myocarditis	04/20/2021	NJ	17	17	NA	F	NA	On 4/17/21 (ie within 48 hours of receiving COVID 19 Pfizer Shot #2 (4/15/21), my daughter began experiencing chest pain in the PM (PM of 4/17). It was initially mild so we did a watch and wait overnight but when it did not go away by morning of 4/18/21 we went to Urgent Care . Upon presentation at urgent care, she had an irregular EKG, we were advised to immediately do to a Hospital ER , upon ar…				Urgent Care Chest XRay (clear but showing distress) and EKG Hospital- EKG and Bloodwork (for Cardio) Other Hospital- Several tests were run (ultrasound, EKG, bloodwork) - diagnosis was myopericarditis. She was treated with high doses of NSAIDS and troponin levels began to drop from 7 to 6 to 5 to 3.5				PRESCRITPION: Sertraline 50mg tablets, Spironolactone 25mg tablets, Singulair 10mg tablets, Aurovela FE 1/20 tablets, Dexmethylphenidate ER 25mg, Cefdinir 300 mg caplets OTC: Lactaid Chewable Pill, Chewable Vitamin, Vitamin D (2000 IU,	Ear infection	ADHD, Anxiety	NA	NA	Y	NA	Y	1	NA	NA	N	04/15/2021	04/17/2021	2	PVT	NA	NA	NA	2	04/20/2021	NA	Y	Y	Allergic to Persimmon fruit	2021	COVID19	PFIZER\BIONTECH	ER 8731	2	IM	RA
253	1232001	Myocarditis	04/20/2021	WI	23	23	NA	M	NA	Per patient, he developed chills, subjective fevers, body aches few hours after the vaccine on 04/15. Also developed chest discomfort that progressively got worse over the next 1-2 days which prompted him to visit the ED on 04/18. He was found to have troponin elevation with diffuse J-point elevation. He received aspirin and was started on heparin drip. Chest pain completely resolved by the next …				NA				none	Patient Denies any illnesses	depression, gastroesophageal reflux disease	NA	NA	NA	NA	Y	2	NA	NA	Y	04/15/2021	04/16/2021	1	OTH	NA	NA	NA	2	04/20/2021	NA	NA	NA	Patient denies	2021	COVID19	MODERNA	044B21A	1	IM	NA
254	1232373	Pericarditis	04/20/2021	VA	19	19	NA	M	NA	Pericarditis attributed to the Moderna shot				ER visit and Hospitalized Echo , elevated troponin of 9.0 STress test				Vit C, MVI Xyzal	none	Allergic Rhinitis : controlled	NA	NA	Y	NA	Y	2	NA	NA	Y	02/16/2021	02/19/2021	3	PVT	NA	NA	NA	2	04/20/2021	NA	Y	Y	Grass mix dust mites	2021	COVID19	MODERNA	013L20A	2	IM	NA
255	1232535	Myocarditis	04/20/2021	WI	18	18	NA	M	NA	He was admitted to Cardiovascular Medicine on 4/11/21 with acute idiopathic myocarditis, the etiology was unclear but considered due to recent COVID vaccination vs viral infection. He presented with elevated troponin and initially elevated ESR and CRP. CTA of coronary arteries was on done on 4/12 and showed normal coronary arteries. TTE was done on 4/13 and showed a normal LVEF of 65% and normal …				4/11 ESR, Magnesium, BNP, Troponin, BMP, COVID, 4/12 CRP, Troponin, TSH, Lipid, ESR, phosphate, Magnesium, CBC, CMP, CXR, ECG, MRA chest, CTA coronary arteries 4/13 BMP, CBC, ESR, CRP, Transthoracic resting echocardiogram 4/14 MRI cardiac 4/19 BMP, CBC, CRP, ESR				Clindamycin gel Tretinoin cream	NA	Acne	NA	NA	NA	NA	Y	3	NA	NA	Y	2021-07-04	2021-11-04	4	PVT	NA	NA	NA	2	04/20/2021	NA	Y	NA	NKA	2021	COVID19	MODERNA	NA	UNK	NA	NA
256	1233181	Myocarditis	04/20/2021	VA	38	38	NA	F	NA	Experienced a unrelenting headache beginning on day 2 of the vaccine until approximately 3/16. Starting experiencing chest discomfort and pain on 3/19. Evaluated in physicians office on 3/24 and sent to ED for abnormal EKG. Admitted to hospital for elevated troponin levels. Currently on anti-inflammatory medications and still experiencing chest pain after the diagnosis of acute myocarditis.				cardiac echo and cardiac cath on 3/26, cardiac MRI and CTA on 3/29, along with multiple EKGs and lab tests, along with continuous telemetry 3/24-3/29				none	none	GERD mild asthma	NA	NA	NA	NA	Y	6	NA	NA	N	02/15/2021	03/19/2021	32	PVT	NA	Vertigo after 1st Pfizer Vaccine on 1/26/2021	NA	2	04/20/2021	NA	Y	Y	nka	2021	COVID19	PFIZER\BIONTECH	EL9262	2	IM	RA
257	1233262	Myocarditis	04/20/2021	TX	23	23	NA	M	NA	Chest Pains that lead to hospitalization. Found an elevated troponin related to myocarditis. Ongoing evaluation				Troponin 04/03 elevated Echocardiogram 04/04 with normal LV function				None	None	None	NA	NA	NA	NA	Y	1	NA	NA	U	03/31/2021	2021-03-04	3	PVT	NA	NA	NA	2	04/20/2021	NA	Y	NA	None	2021	COVID19	MODERNA	027E21A	2	IM	LA
258	1235397	Myocarditis	04/20/2021	NV	22	22	NA	M	NA	Young healthy patient presented with chest pain starting 3 days after vaccine. Profoundly abnormal EKG and marked troponin elevation. Workup consistent with acute myocarditis of unclear etiology.				Troponin 4/16 0926 24.500 4/16 1045 32.500 ( normal values 0-0.045) Cardiac Catheterization showed normal coronary arteries on 4/16 Echocardiogram essentially normal on 4/16 CRP elevated. 11.00 4/16 ( normal 0.02-0.49) ESR 9 normal				None	None	None	NA	NA	Y	NA	Y	3	NA	NA	U	04/13/2021	04/15/2021	2	PVT	NA	NA	NA	2	04/20/2021	NA	NA	NA	None	2021	COVID19	PFIZER\BIONTECH	NA	UNK	NA	NA
259	1235437	Myocarditis	04/20/2021	WA	20	20	NA	M	NA	Pt presented with chest pain, diagnosed with myocarditis with troponin peak of 5. Normal ECHO and EKG.				NA				none	NA	IBS, hx of orchidopexy	NA	NA	NA	NA	Y	1	NA	NA	U	04/14/2021	04/18/2021	4	PVT	NA	NA	NA	2	04/20/2021	NA	NA	NA	NA	2021	COVID19	PFIZER\BIONTECH	NA	2	IM	AR
260	1235664	Myocarditis	04/21/2021	NC	22	22	NA	M	NA	Patient presented with severe chest pain x 2 1/2 hours, found to have EKG changes consistent with strain, dramatically elevated troponin to 13.2, ultimately peaked at 15. No pericardial fluid, diagnosed with myocarditis, treated in healthcare facility.				Still in healthcare facility, I believe you will want to review his full medical record including ECHO, extensive lab testing				none	no	none	NA	NA	NA	NA	Y	3	NA	NA	Y	04/17/2021	04/20/2021	3	PVT	NA	NA	NA	2	04/21/2021	NA	NA	Y	no	2021	COVID19	MODERNA	044B21A	1	IM	RA
261	1236711	Myocarditis	04/21/2021	NC	19	19	NA	M	NA	Developed Fever and chills during the night 4/8/2021. Felt fatigued with intermittent chills on 4/9/2021 and then fever and chills again that night. Felt fine Saturday 4/10 and then Sunday 4/11 developed low grade chest pain lasting 2 hours and resolved with Advil. Awakened at 5am on Monday 4/12 with severe diffuse chest pain requiring hospitalization and treated for myopericarditis.				4/12: CRP 19.6>1.7, sed rate 5, high sensitivity troponin 6185>6073>5038. ECG showing worsening inferior and anterolateral ST elevation. 4/13: ECHO- LVEF 60-65%, no pericardial effusion							NA	NA	NA	NA	Y	2	NA	NA	Y	2021-08-04	2021-08-04	0
262	1237026	Pericarditis	04/21/2021	NY	36	36	NA	M	NA	Patient received the moderna covid vaccine on 4/6/21. Developed general malaise and fever 4/7/21 around 1pm. Then developed acute sharp, pinching retrosternal, non-radiating chest pain at 9pm on 4/7/21. Chest pain was intermittent and nocturnal. no relief with nitroglycerin. He was admitted to the hospital 4/9/21 and started on colchicine 0.6 mg PO BID and indomethacin 50 mg PO TID with improveme…				EKG noted diffuse ST elevation and PR depression consistent with pericarditis (4/9/21) Troponin (ng/L) 623 (Initial 4/9/202) -- > 936 (Peak 4/10/21) -- > 259 (Discharge 4/12/21) 4/9/2021: CRP 5.35 ESR 25 (4/9/21) -- > 21 (4/11/21) BNP 387 (4/9/21) -- > 103 (4/11/21) Echocardiogram showed trace pericardial effusion, normal LVEF 55-60% with no WMA (4/12/21)				None	None	None	NA	NA	NA	NA	Y	3	NA	NA	Y	2021-06-04	2021-07-04	1	PVT	NA	NA	NA	2	04/21/2021	NA	NA	NA	None	2021	COVID19	MODERNA	036B21A	2	IM	LA
263	1237152	Myocarditis	04/21/2021	MA	19	19	NA	M	NA	Myopericarditis				BMP, CBC, Troponin, EKG, Echocardiogram				None	no	mild asthma	NA	NA	NA	NA	Y	1	NA	NA	Y	04/16/2021	04/20/2021	4	PVT	NA	NA	NA	2	04/21/2021	NA	NA	NA	PCN	2021	COVID19	MODERNA	NA	UNK	NA	NA
264	1238456	Myocarditis	04/21/2021	NC	16	16	NA	M	NA	Presented with chest pain, found to have diffuse ST elevation, elevated troponin/CRP/pro-BNP and echo concerning for low normal left ventricular systolic function. Ultimately diagnosed with myopericarditis.				4/18 labs: troponin 9.46 (normal 0 - 0.034ng/mL), CRP 29.9 (normal 0-10mg/L), pro-BNP 547 (normal 0-93pg/mL) - EKG: diffuse ST segment elevation - Echocardiogram: low normal left ventricular systolic function (ejection fraction = 58%) 4/19: troponin 16.7, CRP 40.3, pro-BNP 1,140 4/21: troponin 2.34, CRP 15.5, pro-BNP 630 - Cardiac MRI pending				Albuterol	None.	Asthma.	NA	NA	NA	NA	Y	5	NA	NA	U	04/16/2021	04/16/2021	0	PVT	NA	NA	NA	2	04/21/2021	NA	Y	Y	None.	2021	COVID19	PFIZER\BIONTECH	ER8729	1	IM	RA
265	1238704	Myocarditis	04/21/2021	NA	45	45	NA	M	NA	8 hours after 2nd pfizer covid vaccination. Fever 101.3 , chest pain with diaphoresis, trended troponins to a nadir of 19.0. EKG changes with ST changes in 3 non-contiguous leads. Initially treated for an NSTEMI with heparin. Transitioned to colchicine and ibuprofen for myocarditis.				Troponin 19.0 4/11/21 CTA Coronary - normal anatomy without evidence of ASCVD. 4/12/21 Echocardiogram 4/11/21, mildly low to normal EF				Amitryptyline, aspirin, gabapentin, oxycodone, trazodone, zolpidem	None	NA	NA	NA	NA	NA	Y	3	NA	NA	U	2021-08-04	2021-08-04	0	OTH	NA	NA	NA	2	04/21/2021	NA	NA	NA	pregabalin, cyclobenzaprine	2021	COVID19	PFIZER\BIONTECH	NA	2	NA	NA
266	1238979	Pericarditis	04/21/2021	FL	64	64	NA	M	NA	Experienced chest pain. Went to ER. Was rushed in and determined to have Pericarditis - swelling and irritation around the heart.				04/16/2021 EKG 4/16/2021 Echocardiography 4/16/2021 Angiogram Blood work Covid Test - 2				NA	NA	NA	NA	NA	Y	NA	Y	1	NA	NA	Y	2021-08-04	04/16/2021	8	UNK	NA	NA	NA	2	04/21/2021	NA	NA	Y	NA	2021	COVID19	JANSSEN	1808609	1	SYR	LA
267	1239131	Myocarditis	04/21/2021	AR	24	24	NA	M	NA	DIAGNOSTIC STUDIES: 1. Chest x-ray that was normal. 2. CT angiography of the chest showing no abnormalities. 3. Echocardiogram showing no significant abnormalities. HOSPITAL COURSE: A 24-year-old male, primary care patient, received a second dose of the Pfizer COVID-19 vaccination 3 days prior to admission. Following this, he had a fever, chills, body aches, and then developed severe chest pain. …				NA				NA	NA	NA	NA	NA	NA	NA	Y	2	NA	NA	NA	2021-01-04	04/17/2021	16	UNK	NA	NA	NA	2	04/21/2021	NA	NA	Y	NA	2021	COVID19	PFIZER\BIONTECH	NA	UNK	NA	NA
268	1239131	Pericarditis	04/21/2021	AR	24	24	NA	M	NA	DIAGNOSTIC STUDIES: 1. Chest x-ray that was normal. 2. CT angiography of the chest showing no abnormalities. 3. Echocardiogram showing no significant abnormalities. HOSPITAL COURSE: A 24-year-old male, primary care patient, received a second dose of the Pfizer COVID-19 vaccination 3 days prior to admission. Following this, he had a fever, chills, body aches, and then developed severe chest pain. …				NA				NA	NA	NA	NA	NA	NA	NA	Y	2	NA	NA	NA	2021-01-04	04/17/2021	16	UNK	NA	NA	NA	2	04/21/2021	NA	NA	Y	NA	2021	COVID19	PFIZER\BIONTECH	NA	UNK	NA	NA
269	1239205	Myocarditis	04/21/2021	WA	38	38	NA	M	NA	10:00PM Saturday, 4/17/21 Sudden chest pain. Tried to sleep it off, pain lingered all day Sunday 4/18/21. 8:00PM went to local ER with same chest pain, had not gotten better. ER took blood draw, my troponin was 4.6 and doctors thought it was an error since I am 38 years old and otherwise health with no history of chest pain or family history of heat trouble. Second blood draw showed troponin at 5…				4/18/21 9pm Tropopin 4.96 4/18/21 11pm Tropopin 7.76 4/19/21 12:44am Tropopin 9.87 4/19/21 12:44am partial THromboplastin time 152.9 sec				Clairitin D	None	None	NA	NA	NA	NA	Y	2	NA	NA	N	04/15/2021	04/17/2021	2	PHM	NA	NA	NA	2	04/21/2021	NA	Y	Y	None	2021	COVID19	PFIZER\BIONTECH	EW0162	2	IM	LA
270	1240192	Myocarditis	04/22/2021	CA	34	34	NA	M	NA	Patient initially reported in separate VAERS to have possible multisystem inflammatory response secondary to vaccine (new rash, fever, hypotension, LFT abnormalities) with symptom onset on evening of vaccination receipt on 4/16. One day into hospitalization, diagnosed with new systolic heart failure felt to be most consistent with acute myocarditis. Previously no symptoms of HF, working in physic…				Troponin elevated to 0.1, BNP 14000 Echo with LV systolic failure, EF 25-30%, mitral regurgitation, tricuspid regurgitation, elevated pulmonary pressures				NA	none	none	NA	NA	Y	NA	Y	2	NA	NA	N	04/16/2021	04/16/2021	0	PVT	NA	NA	NA	2	04/22/2021	NA	NA	NA	none	2021	COVID19	MODERNA	NA	UNK	NA	NA
271	1241795	Pericarditis	04/22/2021	MN	76	76	NA	F	NA	Increased shortness of breath for a few weeks and then acute worsening of this along with new chest tightness on 4/30 which led to hospitalization and ultimately diagnosis of pericarditis. Atrial fibrillation also developed during the course of the 4 day, 3 night hospitalization.				CRP was elevated - exact value not available to me at this time. Most other tests were unremarkable.				HCTZ, levothyroxine, ibuprofen	None	Hypertension, hypothyroidism	NA	NA	NA	NA	Y	4	NA	NA	Y	01/25/2021	03/30/2021	64	PVT	NA	NA	NA	2	04/22/2021	NA	NA	NA	Codeine	2021	COVID19	PFIZER\BIONTECH	EL1283	1	SYR	AR
272	1241795	Pericarditis	04/22/2021	MN	76	76	NA	F	NA	Increased shortness of breath for a few weeks and then acute worsening of this along with new chest tightness on 4/30 which led to hospitalization and ultimately diagnosis of pericarditis. Atrial fibrillation also developed during the course of the 4 day, 3 night hospitalization.				CRP was elevated - exact value not available to me at this time. Most other tests were unremarkable.				HCTZ, levothyroxine, ibuprofen	None	Hypertension, hypothyroidism	NA	NA	NA	NA	Y	4	NA	NA	Y	01/25/2021	03/30/2021	64	PVT	NA	NA	NA	2	04/22/2021	NA	NA	NA	Codeine	2021	COVID19	PFIZER\BIONTECH	EM9809	UNK	SYR	AR
273	1241920	Myocarditis	04/22/2021	NA	23	23	NA	M	NA	NSTEMI likely caused by Myocarditis starting with intermittent chest pain on 3/6/21 that was treated with aspirin and carvedilol QD.				Patient received Echocardiogram 3/7, cardiac catheterization 3/8, and urine drug screen 3/7 that were all unremarkable. Patient had troponin that uptrended to >5 on 3/7				NA	NA	Patent ductus arteriosus, obesity	NA	NA	NA	NA	Y	3	NA	NA	U	2021-04-03	2021-06-03	2	UNK	NA	NA	NA	2	04/22/2021	NA	NA	Y	NA	2021	COVID19	MODERNA	NA	UNK	NA	NA
274	1242167	Myocarditis	04/22/2021	NY	21	21	NA	M	NA	Shortly after second dose, patient experienced myalgias, fatigue, but 3 days later, developed chest pain with troponin elevations and was found on MRI to have myopericarditis. He is otherwise stable, He is being treated with antiinflammatories with good response				Troponin I - 9, Echocardiogram was normal, EKG showing diffuse ST elevations, cardiac MRI showing late gadolinium enhancement consistent with myocarditis.				N/A	N/A	N/A	NA	NA	NA	NA	NA	NA	NA	NA	N	04/16/2021	04/19/2021	3	UNK	NA	NA	NA	2	04/22/2021	NA	NA	NA	N/A	2021	COVID19	PFIZER\BIONTECH	NA	2	IM	UN
275	1242378	Myocarditis	04/22/2021	NC	24	24	NA	M	NA	chest pain, elevated troponin, suspected myocarditis				troponin 1349 ng/ml				HCTZ/lisinopril	NA	HTN	NA	NA	NA	NA	Y	NA	NA	NA	U	04/16/2021	04/22/2021	6	PVT	NA	NA	NA	2	04/22/2021	NA	NA	Y	compazine	2021	COVID19	PFIZER\BIONTECH	NA	1	IM	AR
276	1242420	Myocarditis	04/22/2021	MA	38	38	NA	M	NA	Patient with cardiogenic shock due to severe myo-pericarditis, severe inflammatory response with high fever up to 104. Cardiogenic shock requiring placement of Impella support.				Tropopin 11.0, Cr 1.1 (from 0.8), elevated LFTs, elevated CRP				Aspirin, Keppra, Atorvastatin, Vitamin D	Glioblastoma multiforme, in remission	As above	NA	NA	Y	NA	Y	2	NA	NA	N	04/13/2021	04/13/2021	0	PVT	NA	NA	NA	2	04/22/2021	NA	NA	NA	Nickel	2021	COVID19	MODERNA	NA	UNK	NA	NA
277	1242435	Myocarditis	04/22/2021	NA	18	18	NA	M	NA	Patient presented with severe chest pain and after EKG, echocardiogram and MRI was diagnosed with acute myopericarditis. Testing for any other cause for myopericarditis was completely normal. From the time course it appears that it is related to his vaccination				NA				NA	NA	NA	NA	NA	NA	NA	Y	4	NA	NA	NA	04/14/2021	04/16/2021	2	UNK	NA	NA	NA	2	04/22/2021	NA	NA	NA	NA	2021	COVID19	MODERNA	NA	2	NA	NA
278	1242672	Myocarditis	04/22/2021	NA	27	27	NA	M	NA	Myopericarditis, chest pain, elevated troponin				NA				NA	NA	NA	NA	NA	NA	NA	Y	NA	NA	NA	NA	04/17/2021	04/20/2021	3	UNK	NA	NA	NA	2	04/22/2021	NA	NA	NA	NA	2021	COVID19	PFIZER\BIONTECH	EW0150	2	IM	LA
279	1244282	Myocarditis	04/22/2021	CA	35	35	NA	M	NA	chest pain, myocarditis				troponin, echocardiogram, cardiac catheterization/angiogram				one Advil	no	Hypertension	NA	NA	NA	NA	Y	1	NA	NA	Y	04/17/2021	04/19/2021	2	PVT	NA	NA	NA	2	04/22/2021	NA	NA	NA	no	2021	COVID19	MODERNA	NA	UNK	SYR	LA
280	1245773	Pericarditis	04/23/2021	NA	59	59	NA	F	NA	#NAME?				CBC showed elevated WBC on April 6th Echocardiogram by cardiologist showed pericarditis on 21 April 2021				-telmisartan, 40 MG, TABLET, ORAL daily -hydrochlorothiazide, 12.5 MG, CAPSULE, ORAL -IPRATROPIUM BROMIDE, 17MCG, AER W/ADAP, INHALATION -Cetirizine 10mg Tablet, Oral PRN	NA	Hypertension Tobacco use - suspected COPD on treatment History of many years ago WPW.	NA	NA	NA	NA	NA	NA	NA	NA	N	02/19/2021	2021-06-04	46	MIL	NA	NA	NA	2	04/23/2021	NA	Y	NA	? ERYTHROMYCIN (ERYTHROMYCIN BASE): Nausea ? PENICILLINS Class: Unknown ? SULFA (SULFONAMIDE ANTIBIOTICS) Class: Rash or Itch	2021	COVID19	MODERNA	013M20A	2	IM	LA
281	1247390	Myocarditis	04/23/2021	WA	24	24	NA	M	NA	11am - sore arm 7pm - chills/fever & chest pain 8pm - increased chest pain 4/18 1pm - increased chest pain, fatigue, chills 11pm - unbearable chest pain 4/19 7am - leave for Emergency Room. Go from ER to Hospital. Diagnosed with Myocarditis.				Cardiac markers: Recent Labs 04/20/21 1222 04/20/21 0512 04/19/21 2246 TRP 5.016* 8.471* 9.935* extremely high troponin levels while at the hospital from 4/19-4/21 SERIAL CBC: Recent Labs 04/20/21 0512 04/19/21 0912 WBC 7.34 11.96 HGB 14.8 15.0 HCT 45.0 44.4 PLT 182 186 CMP: Recent Labs 04/20/21 0512 NA 139 K 4.4 CL 101 CO2 27 BUN 8 CREA 1.14 GLU 96 CA 8.6				Allegra	COVID-19 March 22 - April 5th	None	NA	NA	Y	NA	Y	3	NA	NA	N	04/17/2021	04/17/2021	0	PVT	NA	NA	NA	2	04/23/2021	NA	Y	Y	Lactose Intolerant	2021	COVID19	MODERNA	NA	1	SYR	RA
282	1247978	Myocarditis	04/23/2021	OH	27	27	NA	M	NA	Myocarditis. Pt received 2nd Dose Moderna on 4/21/21 morning. He reported developing fever of 102 F on 4/22/21. He reported developing chest pain early morning on 4/23/21. Denied other symptoms. Pt went to urgent care due to chest pain and SOB. Pt sent to ED from urgent care due to abnormal EKG. EKG showed ST elevation. Troponin I elevated 13.0 . C-reactive protein elevated 8.22. Left heart cath …				EKG showed ST elevation. Troponin I elevated 13.0 . C-reactive protein elevated 8.22. Left heart cath done, normal.				ibuprofen 600 mg tid prn	None reported	No significant past medical history reported. Patient is a smoker, smokes daily,	NA	NA	NA	NA	Y	NA	NA	NA	U	04/21/2021	04/22/2021	1	PUB	NA	NA	NA	2	04/23/2021	NA	Y	Y	none reported	2021	COVID19	MODERNA	048B21A	2	IM	LA
283	1248105	Myocarditis	04/23/2021	NC	23	23	NA	M	NA	Patient noticed some SOB and chest tightness the evening after receiving the Pfizer COVID vaccine. A few days later his symptoms worsened to chest pain. He went to the ED and was further transferred to the hospital where he was found to have myocarditis. He is being treated with colchicine and lisinopril.				4/22 CT PE, EKG, Echo, high sensitivity troponin, CRP, ESR, DDimer, BMP, CBC, blood and urine cultures, HIV test 4/23 Cardiac MRI, EKG, CXR, high sensitivity troponin, CRP, ESR, DDimer, BMP, CBC				Occasional albuterol	N/a	Idiopathic thrombocytopenic purpura, mild asthma	NA	NA	NA	NA	Y	3	NA	NA	N	04/17/2021	04/17/2021	0	PVT	NA	NA	NA	2	04/23/2021	NA	Y	Y	n/a	2021	COVID19	PFIZER\BIONTECH	NA	UNK	NA	NA
284	1248119	Pericarditis	04/23/2021	MA	36	36	NA	F	NA	The day after receiving my first vaccine, I began to develop a headache and fatigued. I was unable to move my left arm much higher than an inch or two. My arm pain got better after 24 hours, but the headache and fatigue persisted. I felt well enough to work on April 12, 13 and 14 and went outside my home on the 12, 14 and 15, interacting with other people while masked. On April 16, the extreme fa…				See above				Kariva			NA	NA	NA	NA	NA	NA	NA	NA	N	2021-09-04	2021-10-04	1	UNK	NA
285	1248441	Myocarditis	04/23/2021	MN	45	45	NA	M	NA	Acute Myocarditis				Echo showing left ventricular dysfunction. Elevated troponins Coronary CTA showing normal cors				NA	NA	NA	NA	NA	NA	NA	Y	2	NA	NA	Y	2021-08-04	2021-08-04	0	PVT	NA	NA	NA	2	04/23/2021	NA	NA	NA	NA	2021	COVID19	PFIZER\BIONTECH	ew0162	2	IM	NA
286	1248500	Myocarditis	04/23/2021	MN	18	18	NA	M	NA	Acute myocarditis				Elevated troponin Cardiac MRI consistent with myocarditis				NA	NA	NA	NA	NA	NA	NA	Y	2	NA	NA	N	04/19/2021	04/20/2021	1	PVT	NA	NA	NA	2	04/23/2021	NA	NA	NA	NA	2021	COVID19	PFIZER\BIONTECH	ew0169	2	IM	LA
287	1249043	Pericarditis	04/23/2021	WA	27	27	NA	M	NA	Chest pain began ~8 hours after receiving vaccine. Pain increased over next week, present in waves with no noticeable cause. Aggravated by deep breaths. Diagnosed as likely pericarditis, supported by symptoms and EKG with elevated STs. Began treatment of 800mg Ibuprofen daily. Currently 15 days after vaccine, still showing symptoms after 3 days of treatment.				EKG with elevated STs supported pericarditis. Negative results of Troponine, Echocardiogram, X-Ray and Sed tests rules out other possible causes.				Rosuvastatin Amlodipine	None	Dyslipidemia Hypertension	NA	NA	NA	NA	NA	NA	NA	NA	N	2021-08-04	2021-08-04	0	PUB	NA	NA	NA	2	04/23/2021	NA	Y	NA	None	2021	COVID19	JANSSEN	NA	1	SYR	LA
288	1251263	Pericarditis	04/24/2021	DC	20	20	NA	M	NA	Patient had the common/expected fatigue/myalgia/low grade fever following the 2nd COVID vaccine. Then, once this resolved, he developed chest pain and shortness of breath. He was admitted to the hospital and found to have pericarditis with elevated troponin and mild/nonspecific EKG changes. He had echocardiogram, CT angio coronary, and cardiac MRI as part of evaluation. He was treated supportivel…				hsTroponin-i 661 ng/L 4/18/21 EKG 4/18/21 - inverted T waves V1 and V2 Echo 4/19/21 - normal EF, no abnormalities Coronary CT angio 4/19/21 - normal, calcium score 0 Cardiac MRI 4/21/21 - EF 50%, mild pericardial inflammation suggestive of pericarditis, no evidence of myocardial fibrosis, inflammation, or infiltrative disease				Bupropion, fluvoxamine, albuterol	Depression/anxiety	Depression/anxiety	NA	NA	NA	NA	Y	3	NA	NA	Y	04/13/2021	04/17/2021	4	UNK	NA	NA	NA	2	04/24/2021	NA	Y	Y	None	2021	COVID19	MODERNA	041B21A	2	IM	NA
289	1251643	Myocarditis	04/24/2021	TN	21	21	NA	M	NA	Patient presents to ER with chest pain, worse with deep inspiration, lying flat or leaning forward. Pain is better when sitting up straight. Vomiting x 1 episode. First Moderna shot on 4/9/21. Chest pain started on 4/11/21. On 4/14/21, pain was worse, so came to ER. Patient admitted to hospital, cardiology consult, pulmonology consult. Patient is treated with colchicine 0.6mg twice daily, NSAID a…				EKG = St elevation in the inferolateral leads associated with PR depression. ECHO = normal biventricular size and function with no significant valvular pathology and a trivial sized pericardial effusion along with a tiny right effusion. Lungs clear. Heart size normal. No evidence of PE or aortic pathology. Chest x ray= reduced lung volumes with atelectasis, no infiltrate or effusion. No family hi…				none	none	none	NA	NA	NA	NA	Y	2	NA	NA	U	2021-09-04	2021-12-04	3	UNK	NA	NA	NA	2	04/24/2021	NA	NA	NA	none	2021	COVID19	MODERNA	NA	1	IM	NA
290	1251793	Myocarditis	04/24/2021	MA	72	72	NA	M	NA	Symptoms similar to myocarditis. Body aches- more at first lasting for 2 to 3 weeks. Mental confusion and lack of ability to concentrate. Reduced stamina - continuing still.				NA				5 mg/day Prednisone 10 \ ezetimibe 40 \" Valsartan Fish oil"	Long term treatment for GCA and PMR.	As above	NA	NA	NA	NA	NA	NA	NA	NA	N	2021-06-03	2021-07-03	1	UNK	NA	NA	NA	2	04/24/2021	NA	NA	NA	Atorvastatin Methotrexate Fosomax	2021	COVID19	PFIZER\BIONTECH	ENG199	1	NA	LA
291	1252019	Pericarditis	04/24/2021	WA	21	21	NA	M	NA	First night - fever, headache, pain, chills, sweats, etc. Midnight of day 2, chest pain, shortness of breath, sweats. Went to hospital at 8:15am. Was diagnosed with pericarditis.				EKG, Echocardiogram, labs. Slightly elevated triponin. Echocardiogram showed pericarditis.				none	none	none	NA	NA	NA	NA	Y	1	NA	NA	U	04/20/2021	04/21/2021	1	OTH	NA	NA	NA	2	04/24/2021	NA	NA	Y	none	2021	COVID19	MODERNA	037A21B	2	IM	RA
292	1252127	Myocarditis	04/24/2021	TX	23	23	NA	M	NA	2nd vaccine administered 4/17 and on 4/19/21 he started to have chest pain not relieved by Tylenol and presented to ER with high Troponin.				Troponin on admission in range 24.4, peaked at 27. Left heart catheterization shows no coronary artery disease, normal EF.Non smoker, urine drug screen negative. CRP and LDH elevated. Covid test negative. Covid antibodies negative. Pain resolved. Diagnosed with mild form of myocarditis. No symptoms of any viral illness within last 3 months. Will need repeat ECHO in 2 weeks for follow up.				Tylenol prn after vaccine, usually not taking any medications	none	none	NA	NA	NA	NA	Y	2	NA	NA	Y	04/17/2021	04/19/2021	2	PVT	NA	NA	NA	2	04/24/2021	NA	NA	NA	NKDA	2021	COVID19	MODERNA	NA	2	NA	LA
293	1253234	Pericarditis	04/24/2021	MI	20	20	NA	F	NA	Patient received the Moderna shot on Tuesday (4/20/21), then had nausea and chest pain on Wednesday evening. Chest pain came and went with help of Motrin. Friday morning at 6 am, she had extreme chest pain that prompted an ER visit. They diagnosed her with pericarditis.				She went to ER on Friday (4/23/21), and had an EKG, blood work, which her Troponin I level was 8,381 pg/ml. She had a CT scan of her chest, and Echocardiogram, and more blood work. Her troponin I level increased to 10,303 pg/ml before being transferred to the cardiac floor.				Metformin XR 750 mg, Ortho-Cyclen	N/a	PCOS- polycystic ovary syndrome	NA	NA	NA	NA	Y	2	NA	NA	U	04/20/2021	04/21/2021	1	PVT	NA	NA	NA	2	04/24/2021	NA	NA	Y	N/a	2021	COVID19	MODERNA	044B21A	UNK	IM	RA
294	1254683	Pericarditis	04/25/2021	FL	53	NA	NA	F	NA	she began to feel like she was straining to take a deep breath. When she would take a deep breath (like a yawn), she would do her best to stifle it as her chest would experience an immense pain while inhaling deeply/diagnosed with pericarditis
295	1255183	Myocarditis	04/25/2021	CA	43	NA	NA	M	NA	myocarditis
296	1255732	Myocarditis	04/25/2021	LA	70	NA	NA	M	NA	Myocarditis
297	1256179	Myocarditis	04/25/2021	NA	16	16	NA	M	NA	Myopericarditis 48 hours after 2nd dose of Pfizer vaccine with chest pain, shortness of breath, and nausea.				NA				None	None	NA	NA	NA	NA	NA	Y	NA	NA	NA	Y	04/21/2021	04/23/2021	2	PVT	NA	NA	NA	2	04/25/2021	NA	Y	NA	None	2021	COVID19	PFIZER\BIONTECH	NA	2	SYR	NA
298	1256273	Pericarditis	04/25/2021	MI	58	58	NA	F	NA	Saturday night to Monday AM felt standard Covid-19 vaccine symptoms including headache, slight fever, aches and fatigue. By Monday night began feeling chest pains resonating up to my neck and around my back consistent with Pericarditis. I contracted Pericarditis only one other time in 2016 following the second shot of a Yellow Fever Vaccine, within 48 hours of the second vaccine shot. Condition c…				Blood tests 4/21/21							NA	NA	NA	NA	NA	NA	NA	NA	N	2021-03-04	2021-05-04	2
299	1256305	Pericarditis	04/25/2021	WA	27	27	NA	M	NA	Pericarditis or myopericarditis on post-vaccine day 3. Had myalgias and subjective fever on post-vaccine day 0 and 1, blurry vision post-vaccine day 1, episode of emesis on post-vaccine day 2, then developed acute onset pressure-like chest pain on post-vaccine day 3.				Troponin-1 10>15>10 (4/24-4/25/21) ESR 26, CRP 6.0 (4/24/21) Echocardiogram with normal LVEF, no wall motion abnormalities, no pericardial effusion (4/24/21)				None	None	Mild asthma Obesity	NA	NA	NA	NA	Y	2	NA	NA	N	04/21/2021	04/24/2021	3	PHM	NA	NA	NA	2	04/25/2021	NA	NA	Y	No known drug allergies Seasonal allergies to pollen	2021	COVID19	MODERNA	028A21A	2	IM	AR
300	1256617	Myocarditis	04/25/2021	VA	39	39	NA	M	NA	I went to the emergency room at Hospital on April 14, 2021, after experiencing chest pain and shortness of breath. After an abnormal EKG, blood tests showed a high troponin level. An ultrasound determined my heart ejection fraction had declined to 35-40 percent. An angiogram was performed that showed no blockages or tears in my heart. I was diagnosed with Myocarditis and admitted to the hospital.…				See above.				None	None	None	NA	NA	NA	NA	Y	2	NA	NA	N	2021-11-04	04/13/2021	2	PHM	NA	NA	NA	2	04/23/2021	NA	NA	NA	None	2021	COVID19	PFIZER\BIONTECH	EW0153	2	IM	RA
301	1256852	Myocarditis	04/25/2021	NV	25	25	NA	M	NA	Received second dose of the Moderna COVID-19 vaccine on 3/29/2021. On 3/31/2021, I was awoken at approximately 0230 am with severe chest pain. I went to the emergency room later that day and medical staff stated a blood test showed my heart was under stress. My systolic blood pressure also dropped into the low 80's. I was admitted to the hospital and stayed for two nights as multiple tests were c…				On 3/31/2021, I had multiple blood tests, a CT scan with contrast. On 4/1/2021 I had an echocardiogram, an ultrasound of my carotid arteries, more blood tests and an angiogram.				none	none	none	NA	NA	NA	NA	Y	3	NA	NA	Y	03/29/2021	03/31/2021	2	SCH	NA	NA	NA	2	04/25/2021	NA	Y	Y	azithromycin	2021	COVID19	MODERNA	019B21A	2	IM	LA
302	1256852	Pericarditis	04/25/2021	NV	25	25	NA	M	NA	Received second dose of the Moderna COVID-19 vaccine on 3/29/2021. On 3/31/2021, I was awoken at approximately 0230 am with severe chest pain. I went to the emergency room later that day and medical staff stated a blood test showed my heart was under stress. My systolic blood pressure also dropped into the low 80's. I was admitted to the hospital and stayed for two nights as multiple tests were c…				On 3/31/2021, I had multiple blood tests, a CT scan with contrast. On 4/1/2021 I had an echocardiogram, an ultrasound of my carotid arteries, more blood tests and an angiogram.				none	none	none	NA	NA	NA	NA	Y	3	NA	NA	Y	03/29/2021	03/31/2021	2	SCH	NA	NA	NA	2	04/25/2021	NA	Y	Y	azithromycin	2021	COVID19	MODERNA	019B21A	2	IM	LA
303	1257050	Pericarditis	04/25/2021	NY	40	40	NA	M	NA	Pericarditis				Cardiac catheterization				Accutane and omeprazole	None	GERD, cystic acne	NA	NA	NA	NA	Y	NA	NA	NA	U	01/14/2021	03/29/2021	74	UNK	NA	NA	NA	2	04/25/2021	NA	Y	Y	Penacillin	2021	COVID19	PFIZER\BIONTECH	NA	2	SYR	RA
304	1257176	Myocarditis	04/25/2021	VA	40	40	NA	M	NA	Early in the morning 3 days after receiving the vaccine, patient awoke with chest pain that carried down his left arm. He drove himself to the emergency room at 7am because he just wasn't feeling right. After two EKG's, the Dr. at Hospital located in the area decided to air lift patient to another Hospital for an assumed fatal heart attack. Upon arrival, he was given a heart catheter and no block…				Heart Catheter Echocardiogram EKG				Zoloft, 12.5mg	none	none	NA	NA	NA	NA	Y	2	NA	NA	Y	2021-08-04	2021-12-04	4	WRK	NA	NA	NA	2	04/25/2021	NA	Y	Y	n/a	2021	COVID19	MODERNA	048A21A	2	SYR	LA
305	1257886	Myocarditis	04/26/2021	MA	30	30	NA	M	NA	Myocarditis, started with fever and chills on 2/20-21, ultimately hospitalized on 2/27-3/6 at hospital transferred to medical center for higher level of care. Required dobutamine. Underwent R and L heart cath as well as endomyocardial biopsy, which was consistent with lymphohistiocytic myocarditis.				2/27: C-RP 356, Pro-BNP 35,000+ 2/28: Echocardiogram: EF: 18% 3/1: Left heart cath: Negative for coronary artery disease, Endomyocardial biopsy shows lymphohistiocytic infiltrate 3/4: Repeat Echocardiogram shows EF of 30%				Levothyroxine Adderall XR Zoloft Clonazepam	None	ADHD Anxiety Hypothyroidism	NA	NA	Y	NA	Y	8	NA	NA	N	2021-11-01	02/21/2021	41	PVT	NA	NA	NA	2	04/26/2021	NA	NA	NA	None	2021	COVID19	PFIZER\BIONTECH	EH9899	1	IM	LA
306	1257886	Myocarditis	04/26/2021	MA	30	30	NA	M	NA	Myocarditis, started with fever and chills on 2/20-21, ultimately hospitalized on 2/27-3/6 at hospital transferred to medical center for higher level of care. Required dobutamine. Underwent R and L heart cath as well as endomyocardial biopsy, which was consistent with lymphohistiocytic myocarditis.				2/27: C-RP 356, Pro-BNP 35,000+ 2/28: Echocardiogram: EF: 18% 3/1: Left heart cath: Negative for coronary artery disease, Endomyocardial biopsy shows lymphohistiocytic infiltrate 3/4: Repeat Echocardiogram shows EF of 30%				Levothyroxine Adderall XR Zoloft Clonazepam	None	ADHD Anxiety Hypothyroidism	NA	NA	Y	NA	Y	8	NA	NA	N	2021-11-01	02/21/2021	41	PVT	NA	NA	NA	2	04/26/2021	NA	NA	NA	None	2021	COVID19	PFIZER\BIONTECH	EK9231	2	IM	LA
307	1257935	Myocarditis	04/26/2021	VA	16	16	NA	M	NA	myocarditis. Positive troponin, downtrended. Neg EKG , echo.				troponin elevated on 4/25, downtrending.				none	cough a few days prior to illness.	NA	NA	NA	NA	NA	NA	NA	NA	NA	Y	04/21/2021	04/22/2021	1	PVT	NA	NA	NA	2	04/26/2021	NA	NA	NA	pine needles	2021	COVID19	PFIZER\BIONTECH	EP7533	2	IM	LA
308	1257948	Viral myocarditis	04/26/2021	MD	41	41	NA	F	NA	Patient woke up with jaw pain and left arm pain. When this didn't subside, she went to the ER and was found to have an NSTEMI. cath showed no abnomalitys echo showed inferior/infeobasal hypkinesis differential: takotsubo cariomyopathy, viral myocarditis, vaccine reaction Patient wore a heart monitor for a week which showed no abnormalities. Since this time, she has had occasional chest pains, squ…				BP 175/125 (normally 115/70) EKG NORMAL SINUS RHYTHM BIATRIAL ENLARGEMENT MARKED T WAVE ABNORMALITY, CONSIDER INFERIOR ISCHEMIA POOR PRECORDIAL R WAVE TRANSITION NOTED NONSPECIFIC ST ABNORMALITY ABNORMAL ECG Troponin: 12.4 Cardiac Cath: Coronary circulation is right dominant Left main is normal without disease LAD wraps around the apex supplying 2 large diagonal branches without disease Circumfle…				none	none	none	NA	NA	NA	NA	Y	2	NA	NA	N	01/25/2021	02/17/2021	23	OTH	NA	NA	NA	2	04/26/2021	NA	Y	Y	none	2021	COVID19	PFIZER\BIONTECH	EN5318	1	IM	LA
309	1258085	Myocarditis	04/26/2021	VA	22	22	NA	M	NA	patient admitted for chest pain and code MI. elevated troponin with normal coronary, 0.5-1 mm ST elevation in inferior leads and V5 when troponin was positive at 0.5. MD stated patient is diagnosed with myocarditis.				troponin 4/24 6:49 = 0.39							NA	NA	NA	NA	Y	NA	NA	NA	U	04/23/2021	04/25/2021	2
310	1258192	Pericarditis	04/26/2021	LA	63	63	NA	M	NA	Acute pericarditis, severe chest pain, colchicine 0.6 mg tablet 2 times per day for 10 days, asprin 81 mg				CT angiogram pulmonary - negative ECT 12 lead ECHO Complete				propranolol 10 mg,, multi vitamin, omeprazole , claritin	none	none	NA	NA	NA	NA	Y	2	NA	NA	N	03/17/2021	04/13/2021	27	PVT	NA	NA	NA	2	04/26/2021	NA	Y	Y	none	2021	COVID19	PFIZER\BIONTECH	EN6198	2	IM	LA
311	1258192	Pericarditis	04/26/2021	LA	63	63	NA	M	NA	Acute pericarditis, severe chest pain, colchicine 0.6 mg tablet 2 times per day for 10 days, asprin 81 mg				CT angiogram pulmonary - negative ECT 12 lead ECHO Complete				propranolol 10 mg,, multi vitamin, omeprazole , claritin	none	none	NA	NA	NA	NA	Y	2	NA	NA	N	03/17/2021	04/13/2021	27	PVT	NA	NA	NA	2	04/26/2021	NA	Y	Y	none	2021	COVID19	PFIZER\BIONTECH	EL9267	1	IM	LA
312	1258229	Pericarditis	04/26/2021	TX	19	19	NA	M	NA	Patient had first dose of Pfizer vaccine for COVID 19. He had the COVID-19 infection 2 months prior. He was found to have fevers, chills, myalgias 12 hours following vaccine and then 24hrs after vaccine administration, developed chest pain and found to have a troponin elevation to 31 and EKG consistent with pericarditis. Found to have mildly reduced EF with mild global hypokinesis, suggesting vir…				EKG- signs of pericarditis troponin- elevated to 31 TTE- mild global hypokinesis				none	none	Denies any other long-standing health conditions other than obesity	NA	NA	NA	NA	NA	NA	NA	NA	Y	04/20/2021	04/20/2021	0	PVT	NA	NA	NA	2	NA	NA	Y	NA	N/A	2021	COVID19	PFIZER\BIONTECH	Patient did not	1	NA	UN
313	1259621	Myocarditis	04/26/2021	MD	30	30	NA	M	NA	Patient developed myopericarditis 3 days after vaccination.				Troponin I level on 4/26/2021 and EKG on 4/26/2021 confirmed diagnosis of myopericarditis.				NA	None	None	NA	NA	NA	NA	Y	1	NA	NA	Y	04/23/2021	04/26/2021	3	MIL	NA	NA	NA	2	04/26/2021	NA	NA	NA	NA	2021	COVID19	MODERNA	NA	2	NA	NA
314	1259694	Pericarditis	04/26/2021	WA	69	69	NA	F	NA	Patient is a 69-year-old woman with newly diagnosed pericarditis in March 2021, hypertension, hyperlipidemia, and hypothyroidism, who presented to the Emergency Department (ED) with progressively worsening chest pain, dyspnea, and fatigue. Patient was in her usual state of health until 3/1/2021, when she developed sudden-onset pain \across the entire chest\". She shares that her symptoms \"came o…				CXR 04/05 with enlarged cardiac silhouette that has developed since the March 1, 2021 exam. Given the visible change in one month a pericardial effusion should be suspected. TTE 04/05 with small circumferential pericardial effusion but no tamponade physiology, EF normal (68%), CVP mildly elevated at 8 Cardiac MRI 04/07 Impression: 1. Compared to 3/16/2021 there has been enlargement in now a moder…				As of Jan 28 2021 1. Flonase 1 spray b.i.d. as needed. 2. Levothyroxine 100 mcg daily. 3. Lisinopril 20 mg a day. 4. Omeprazole 40 mg daily. 5. Sumatriptan 25 mg p.r.n. 6. Pravastatin 40 mg daily. 7. Cetirizine 10 mg daily.	Hypertension Alergies Rash	Ongoing Allergic rhinitis Anemia Atopic dermatitis Chronic rhinitis Colon adenomas Contusion of right ankle Cough CRP elevated Fever GERD without esophagitis High cholesterol Hypertension Hypothyroid Left-sided chest pain Localized osteoarthritis of ankle Low blood potassium Migraines NONTOXIC MULTINODULAR GOITER Oral herpes Osteopenia Pericardial effusion Pericarditis Pericarditis Skin lesion of…	NA	NA	Y	NA	Y	4	NA	NA	N	02/16/2021	2021-01-03	13	OTH	NA	NA	NA	2	04/26/2021	NA	Y	Y	ALLERGIES: CODEINE, SULFA DRUGS.	2021	COVID19	PFIZER\BIONTECH	EN6200	UNK	IM	RA
315	1259757	Pericarditis	04/26/2021	CA	24	24	NA	M	NA	Acute pericarditis, onset 4/25/21 (2 days after vaccination).				Troponin 5.46 ECG with diffuse concave ST elevations and PR depression				None	none	none	NA	NA	NA	NA	Y	NA	NA	NA	U	04/23/2021	04/25/2021	2	PVT	NA	NA	NA	2	04/26/2021	NA	NA	NA	none	2021	COVID19	MODERNA	NA	1	NA	NA
316	1259762	Pericarditis	04/26/2021	OR	18	18	NA	M	NA	Patient states Saturday 4/17/21 he noticed \normal Pfizer symptoms\" of fever, chills, \"shakes,\" muscle pains, especially in joints including shoulder and back, they got better after several hours, except that about midnight Saturday he still had the back pain, in the upper back, noticed severe chest pain in front and back, it hurt \"with every heart beat,\" \"like a heart attack,\" sometimes w…				Emergency Department, had EKG, ultrasound, blood tests.				Lithium and lamictal	none	NA	NA	NA	NA	NA	NA	NA	NA	NA	Y	04/16/2021	04/18/2021	2	PUB	NA	NA	NA	2	04/26/2021	NA	Y	Y	None known	2021	COVID19	PFIZER\BIONTECH	EW0164	2	IM	LA
317	1260787	Myocarditis	04/26/2021	CO	24	24	NA	M	NA	Severe Myocarditis, radiating chest pain, difficulty breathing, dizziness				Blood Troponin, Heart Catheterization, Cardiac MRI, Cardiac CT scan with injection.				Daily vitamin supplement, omega 3?s	None	None	NA	NA	Y	NA	Y	3	NA	NA	Y	02/26/2021	2021-01-03	3	MIL	NA	NA	NA	2	04/26/2021	NA	NA	Y	None	2021	COVID19	MODERNA	011A21A	2	IM	LA
318	1260989	Myocarditis	04/27/2021	CA	19	19	NA	M	NA	Chest hurting from shoulder to shoulder, arms going numb, hard time breathing. Start 1 day after second Pfizer shot, lasted for 3 days until taken to ER. Taken to ER, thought he was having a heart attack but heart was fine, just inflammation around the heart. Diagnosis was acute myopericarditis and demand is chemical myocardial.				Chest xray 4/25/21 Sonogram 4/25/21 Angiogram 4/25/21				B-complex and loradidine	Seasonal allergies with asthma	None	NA	NA	NA	NA	Y	1	NA	NA	N	04/22/2021	04/23/2021	1	PVT	NA	NA	NA	2	04/27/2021	NA	Y	Y	Unknown	2021	COVID19	PFIZER\BIONTECH	NA	2	NA	LA
319	1261543	Myocarditis	04/27/2021	NC	22	NA	NA	M	NA	Myocarditis
320	1261746	Myocarditis	04/27/2021	MN	45	NA	NA	M	NA	Symptoms consistent with myocarditis
321	1261800	Pericarditis	04/27/2021	NA	56	NA	NA	F	NA	Pericarditis
322	1262194	Myocarditis	04/27/2021	IA	16	16	NA	M	NA	Patient received vaccination on 4/22 and started developing chest pain on 4/24. patient presented to the Emergency Department on 4/25 and was evaluated and found to have a troponin of 1500 and was diagnosed with myocarditis. The source is unknown at this point but may be related to the vaccine.				Troponin 1500				NA	NA	NA	NA	NA	NA	NA	Y	NA	NA	NA	N	04/22/2021	04/24/2021	2	PVT	NA	NA	NA	2	04/27/2021	NA	NA	NA	NA	2021	COVID19	PFIZER\BIONTECH	EW0162	2	IM	UN
323	1262490	Pericarditis	04/27/2021	FL	76	76	NA	F	NA	03/28/2021 to 03/30/2021- Admitted Ip via E/R , Dx: Pneumonia, Cardiomegaly, Small pericardial effusion, Esophageal stenosis (s/p dilation), Small hiatal hernia. F/U with PCP for Hopital F/u on 04/01/2021. Visit ER on 04/03/2021- 04/05/21 04/14/21-ReAdmitted IP via E/R. -Dx: Dx: Chest pain, Pericarditis w/ mod-large Pericardial effusion (s/p pericardiocentesis), Hypokalemia, Pleural Effusion (s/p…				testing and bloodwork was performed in hospital.				Taking Ventolin HFA 108 (90 Base) MCG/ACT Aerosol Solution 1 puff as needed Inhalation every 4 hrs, Taking Imipramine HCl 50 MG Tablet 1 tablet Orally Once a day, Taking Triamcinolone Acetonide 0.1 % Cream apply small amount with q tip to e	Patient is a stable type 2 diabetic other than that no illnesses prior.	Patient had no other long standing chronic health condition.	NA	NA	Y	NA	Y	11	NA	NA	N	03/18/2021	03/28/2021	10	PVT	NA	NA	NA	2	04/27/2021	NA	Y	Y	Allergies: Codeine Phosphate, Losartan Potassium, ACE Inhibitor, Milk, Caffeine.	2021	COVID19	JANSSEN	1805029	1	IM	RA
324	1262527	Myocarditis	04/27/2021	MI	42	42	NA	M	NA	on the 2nd i had the shot in the left upper arm .. two days later i woke up to violently upchucking pure water after that i when to hospital and was admited i was told after a ekg that i was haveing a heart attack after that have no recolectiom of anything i wake up to a doc telling ,e it was a bad heart attack and had delovped about 5 blod clots in left lung and microcaditis i have been trying s…				while in te hospital i was tested for allot of things i dont remember to know for what i wqas not told				70/30 Humalog atenolol lisinopril bupropion clopidogrel	none	heat attack in o5, o7, stroke 10-30-21	NA	NA	Y	NA	NA	NA	NA	NA	N	2021-01-04	2021-02-04	1	PVT	NA	NA	NA	2	04/27/2021	NA	Y	NA	sea food metformin penicillin	2021	COVID19	JANSSEN	1808609	1	SYR	LA
325	1262834	Myocarditis	04/27/2021	CA	28	28	NA	M	NA	myocarditis requiring hospitalization, drug therapy, fluids				NA				NA	esophogitis	NA	NA	NA	NA	NA	Y	NA	NA	NA	NA	2021-04-04	04/24/2021	20	PVT	NA	NA	NA	2	04/27/2021	NA	NA	Y	NA	2021	COVID19	MODERNA	NA	2	NA	NA
326	1262893	Myocarditis	04/27/2021	NJ	21	21	NA	M	NA	HPI: The patient is a very pleasant healthy 21 y/o male with no sig PMH, he received the second dose of Pfizer's vaccine on the 15 th, he had some retrosternal sharp chest pain which was worse with breathing about 2 days ago which got better, but last night he started having more chest pain radiating to his lower jaw, he presented to the ER where his troponin came elevated, he has no fever chills…				Chest pain + trop peak ~ 3 DDx incluse NSTEMI vs myocarditis from recent COVID Vaccine No recent viral illness No FH of premature CAD Lipids WNL No EKG changes to suggest ischemia nor pericarditis Will proceed with echo first to evaluate LV funtion and r/o pericardial effusion Will check inflammatory markers and TSH DDimer was negative Chest CTA to r/o dissection was negative as well.				NA	NA	NA	NA	NA	NA	NA	Y	3	NA	NA	Y	04/15/2021	04/20/2021	5	PVT	NA	NA	NA	2	04/27/2021	NA	NA	NA	NA	2021	COVID19	PFIZER\BIONTECH	NA	2	IM	UN
327	1263271	Myocarditis	04/27/2021	CA	18	18	NA	M	NA	Patient received his doses of the Maderna Vaccine on: 3/20/2021 and 4/23/2021. Two days later he started complaining of chest pain and pressure midsternal which improved by sitting forward and worse by lying down. His EKG showed diffuse ST elevations c/w possible pericarditis. He has no prior cardiac hx. His troponins were extremely elevated. Cardiology consulted and his assessment is that pt has…				Trop I: 4/25: 13.100 >> 25.400 >> 26.500 >> 4/26: 21.500 >> 13.400 >> 7.510 >> 4/27: 4.280 D Dimer 5/25: 339 SARS-CoV-2 RNA 4/25: Negative Respiratory Pathogen Multiplex, 4/25: human rhinovirus/enterovirus positive...				none	NA	Latent TB	NA	NA	NA	NA	Y	NA	NA	NA	Y	04/23/2021	04/24/2021	1	PVT	NA	NA	NA	2	04/27/2021	NA	NA	NA	Fish	2021	COVID19	MODERNA	NA	2	IM	NA
328	1263271	Pericarditis	04/27/2021	CA	18	18	NA	M	NA	Patient received his doses of the Maderna Vaccine on: 3/20/2021 and 4/23/2021. Two days later he started complaining of chest pain and pressure midsternal which improved by sitting forward and worse by lying down. His EKG showed diffuse ST elevations c/w possible pericarditis. He has no prior cardiac hx. His troponins were extremely elevated. Cardiology consulted and his assessment is that pt has…				Trop I: 4/25: 13.100 >> 25.400 >> 26.500 >> 4/26: 21.500 >> 13.400 >> 7.510 >> 4/27: 4.280 D Dimer 5/25: 339 SARS-CoV-2 RNA 4/25: Negative Respiratory Pathogen Multiplex, 4/25: human rhinovirus/enterovirus positive...				none	NA	Latent TB	NA	NA	NA	NA	Y	NA	NA	NA	Y	04/23/2021	04/24/2021	1	PVT	NA	NA	NA	2	04/27/2021	NA	NA	NA	Fish	2021	COVID19	MODERNA	NA	2	IM	NA
329	1263276	Myocarditis	04/27/2021	CA	29	29	NA	M	NA	pt admitted as inpatient with congestive heart failure, myocarditis and non sustained ventricular tachycardia				troponin 14.69 on 2/7/8 troponin 13/48 2/8/21 cardiac MRI 2/11/22 E 55# delayed gadolinium enhancement of anteroseptum and inferomedial wall c/w myocarditis				NA	tourette's disorder asthma	tourette's disorder asthma	NA	NA	Y	NA	Y	5	NA	NA	NA	12/19/2020	2021-07-02	50	PVT	NA	NA	NA	2	04/27/2021	NA	Y	Y	abilify aripiprazole	2021	COVID19	PFIZER\BIONTECH	EJ1686	2	SYR	AR
330	1263582	Myocarditis	04/27/2021	NA	22	22	NA	M	NA	Myopericarditis				CV MRI 04/19/2021				None	None	None	NA	NA	NA	NA	Y	4	NA	NA	U	04/13/2021	04/16/2021	3	UNK	NA	NA	NA	2	04/27/2021	NA	NA	Y	Penicillin	2021	COVID19	MODERNA	NA	UNK	NA	NA
331	1263815	Myocarditis	04/27/2021	MD	20	20	NA	M	NA	Patient developed significant myopericarditis requiring hospitalization				Cardiac troponins Echocardiogram Cardiac Catheterization				None	None	None	NA	NA	NA	NA	Y	3	NA	NA	N	04/23/2021	04/24/2021	1	PVT	NA	NA	NA	2	04/27/2021	NA	NA	NA	None	2021	COVID19	PFIZER\BIONTECH	EW0172	2	IM	LA
332	1263840	Pericarditis	04/27/2021	NA	22	22	NA	F	NA	Pt presented to ER with 24 hours of elevated HR of 140-160 bpm. Labs, ekg completed. Diagnosed with suspected pericarditis.				EKG with down slopping PR interval.				NA	NA	NA	NA	NA	NA	NA	NA	NA	NA	NA	U	04/26/2021	04/27/2021	1	MIL	NA	NA	NA	2	04/27/2021	NA	NA	Y	NKDA	2021	COVID19	MODERNA	041B21A	2	IM	LA
333	1265584	Myocarditis	04/27/2021	MN	30	30	NA	M	NA	Achiness, fatigue, and mild nausea on 4/7/21 (day of second vaccination). Chest pain, fever, achiness, fatigue, mild nausea on 4/8/21. Symptoms mostly subsided on 4/9, so I returned to work at 3:00 pm. By about 5:00 pm, the crest pain returned and worsened until I went home, and then to the hospital around 7:00 pm. Tests were done before I was diagnosed with \acute myocarditis, elevated troponin …				ED COURSE 9:00 PM CDT: I discussed patient with Dr. 9:16 PM CDT: Patient recheck 9:39 PM CDT: I discussed the case with Dr., he accepts admission. Orders Placed This Encounter ? Case Request Cath Lab ? XRAY CHEST PORTABLE - ? PROTIME/INR ? COMPLETE BLOOD COUNT WITH DIFFERENTIAL ? COMPREHENSIVE METABOLIC PANEL ? TROPONIN I ? LAB ONLY-COMPLETE BLOOD COUNT WITH DIFFERENTIAL ? URINE DIP, REFLEX TO MI…							NA	NA	Y	NA	Y	3	NA	NA	Y	2021-07-04	2021-08-04	1
334	1266031	Myocarditis	04/28/2021	VA	39	NA	NA	M	NA	Myocarditis
335	1266273	Myocarditis	04/28/2021	CO	30	30	NA	M	NA	Patient devloped myopericarditis confirmed by MRI 2 days following 2nd dose of vaccination, COVID negative, Respiratory panel negative				Cardiac MRI: demonstrated evidence of subendocardial scar and inflammation consistent with myopericarditis CRP 97 ESR 9 troponin elevated 33				None	None	None	NA	NA	NA	NA	Y	3	NA	NA	Y	04/23/2021	04/25/2021	2	PVT	NA	NA	NA	2	04/28/2021	NA	NA	NA	NOne	2021	COVID19	MODERNA	NA	2	IM	AR
336	1267078	Pericarditis	04/28/2021	CO	57	57	NA	F	NA	Chest pain- diagnosed as pericarditis				EKG				none	none	none	NA	NA	NA	NA	NA	NA	NA	NA	N	02/21/2021	02/24/2021	3	UNK	NA	NA	NA	2	04/28/2021	NA	Y	Y	penicillin sulfa soy	2021	COVID19	PFIZER\BIONTECH	EN6201	2	SYR	RA
337	1267547	Myocarditis	04/28/2021	TN	25	25	NA	M	NA	4 days after vaccination, patient woke up with severe chest pain, radiating to L arm. Presented to ED where he was found to have elevated troponins. Cardiac cath normal. Echocardiogram normal. Cardiac MRI with evidence of Myocarditis. COVID testing at the time of chest pain NEGATIVE.				Echocardiogram (22APR), Holter Monitor (20APR), Cardiac Cath (19APR), Cardiac MRI (27APR).				None	None	None	NA	NA	Y	NA	NA	NA	NA	NA	N	04/15/2021	04/19/2021	4	MIL	NA	NA	NA	2	04/28/2021	NA	Y	Y	None	2021	COVID19	PFIZER\BIONTECH	EP7533	2	IM	LA
338	1267661	Pericarditis	04/28/2021	MO	31	31	NA	F	NA	Patient received the first dose of Moderna vaccination on 3/26/2021. Patient states that the next day she started to develop mild chest pain that would come and go. Saw a medical provider on 4/5/2021 for sinus infection and was prescribed Augmentin. Patient states that soon after starting medication she started to develop a bumpy rash on her back and chest. Medication was changed to Zpack on 4/14…				EKG - normal				Bupropion HCl XL Levothyroxine Lexapro	None	None	NA	NA	NA	NA	NA	NA	NA	NA	N	03/26/2021	03/27/2021	1	PVT	NA	NA	NA	2	04/28/2021	NA	Y	NA	NA	2021	COVID19	MODERNA	019B21A	1	IM	LA
339	1267971	Myocarditis	04/28/2021	NA	22	22	NA	M	NA	Patient presented to the ED and was subsequently hospitalized within 6 weeks of receiving COVID vaccination. Diagnoses include: severe sepsis, pneumonia, toxic shock, and myocarditis.				NA				NA	NA	NA	NA	NA	NA	NA	Y	14	NA	NA	NA	02/24/2021	2021-04-03	8	UNK	NA	NA	NA	2	04/28/2021	NA	NA	Y	NA	2021	COVID19	MODERNA	011A21A	2	UN	UN
340	1268109	Myocarditis	04/28/2021	CA	43	43	NA	M	NA	Pt received Pfizer COVID vaccine on 3/26 at facility. Pt presented to the ED on 3/30 for evaluation of chest pain at around 0722 on 3/30. Per ED provider note, \This patient is a 43 y.o. male who presents to the ED for evaluation of chest pain. The patient drove here two days ago and was feeling well when he went to sleep. He was awoken from sleep early yesterday morning with \"intense\" left sid…				Lab Results Component Value Date WBC 7.9 04/01/2021 HGB 13.3 (L) 04/01/2021 HCT 38.7 (L) 04/01/2021 PLTCT 244 04/01/2021 MCV 89.7 04/01/2021 LYMPH 13 03/30/2021 ANC 8.12 03/30/2021 Lab Results Component Value Date BUN 16 04/01/2021 CREATININE 1.1 04/01/2021 K 3.8 04/01/2021 NA 137 04/01/2021 CL 103 04/01/2021 CO2 25 04/01/2021 CA 8.9 04/01/2021 GFRAA >60 04/01/2021 GFRNONAA >60 04/01/2021 No resu…				1. albuterol HFA: 2 puffs inhaled q6h prn wheezing (has not used in 6 weeks) 2. Flonase 50mcg/spray 1 spray in each nostril daily 3. Advair Diskus 250mcg/50mcg 1 puff inhaled daily 4. Claritin 10mg PO daily 5. montelukast 10mg PO daily	None	PMH: asthma and seasonal allergies	NA	NA	NA	NA	Y	2	NA	NA	Y	03/26/2021	03/30/2021	4	PVT	NA	NA	NA	2	04/28/2021	NA	NA	Y	NKDA	2021	COVID19	PFIZER\BIONTECH	ER8732	2	IM	UN
341	1268726	Viral pericarditis	04/28/2021	OH	45	NA	NA	M	NA	VIRAL PERICARDITIS
342	1268870	Myocarditis	04/28/2021	UT	25	25	NA	M	NA	On Wednesday April 14th I got my second vaccination shot. The following day I had a 103 F fever, body aches, chills, migraine, sore muscles, couldn't walk, excessive thirst. Those effects lasted all day and I felt better on Friday. Saturday night chest pain started along with sore arm getting worse. I took ibuprofen and melatonin to sleep. Woke up Sunday morning and pain came back and gradually g…				X-ray didn't find and issues. The MRI determined that the cause was Myocarditis.				40 Mg of Fluoxetine 5 Mg Montelukast	NA	NA	NA	NA	Y	NA	Y	2	NA	NA	N	04/14/2021	04/17/2021	3	OTH	NA	NA	NA	2	04/28/2021	NA	Y	Y	Mild Latex Allergy just a small rash if worn for long periods of time.	2021	COVID19	PFIZER\BIONTECH	EW0158	2	SYR	LA
343	1269149	Pericarditis	04/28/2021	NY	31	NA	NA	M	NA	PERICARDITIS
344	1269511	Myocarditis	04/29/2021	NY	19	NA	NA	M	NA	chest tightness/pain
345	1269641	Pericarditis	04/29/2021	PA	49	49	NA	F	NA	Pleuritic chest pain and shortness of breath starting on the day after admission. Clinically suggestive of acute pericarditis. She has a history of this which was thought to be due to lupus.				NA				Amlodipine, aspirin, Lipitor, vitamin D3, Nexium, ferrous sulfate, folic acid, plaquenil, lisinopril, methotrexate, reglan, metoprolol succinate, prednisone (5mg daily)	No recent acute illnesses.	SLE, hypertension, iron deficiency anemia. Remote hx of pericarditis	NA	NA	NA	NA	Y	NA	NA	NA	N	04/22/2021	04/23/2021	1	PVT	NA	NA	NA	2	04/29/2021	NA	NA	NA	None	2021	COVID19	PFIZER\BIONTECH	NA	2	NA	NA
346	1272234	Pericarditis	04/29/2021	NY	64	64	NA	F	NA	On the 3rd day after receiving dose #2, I developed tightness in my chest. I went to the ER, and was admitted for observation. I was diagnosed with pericarditis. I was released after 1 day. I have an autoimmune condition, Sj<f6>gren?s syndrome.				4/7/21: EKG, CBC, CHEST CT, CHEST X-RAY, 4/8/21: ELECTROCARDIOGRAPH				Multi vitamin, calcium citrate, vitamins C and D	Nine	Sj<f6>gren?s syndrome	NA	NA	NA	NA	Y	1	NA	NA	Y	2021-03-04	2021-06-04	3	OTH	NA	NA	NA	2	04/29/2021	NA	Y	Y	Amoxicillin, penicillin	2021	COVID19	PFIZER\BIONTECH	ER8734	2	SYR	LA
347	1272552	Myocarditis	04/29/2021	CA	54	54	NA	F	NA	Day of vaccine I kept waking up with headaches. Two weeks later on April 19th, woke up with bad headache and found it painful to breathe. I went to urgent care where they diagnosed me with an infection that caused inflammation around heart and lungs				CT of the chest, EKG, chest x-ray, ultrasound on legs, blood work				None	None	None	NA	NA	NA	NA	NA	NA	NA	NA	N	2021-07-04	2021-07-04	0	PVT	NA	NA	NA	2	04/29/2021	NA	Y	Y	Penicillin	2021	COVID19	MODERNA	042B21A	1	SYR	LA
348	1272975	Myocarditis	04/30/2021	NJ	36	36	NA	M	NA	Sharp chest and shoulder pains (heart attack like symptoms) started on Sunday evening and I went to the emergency room. The emergency room cardiologist did an EKG and echocardiogram and determined there was something abnormal. The cardiologist then did a cardiac catheterization and the diagnosis was pericarditis and myocarditis, which is inflammation of the heart and damage to the muscle. I spent…				None. The cardiologist believes this was a reaction to the second Moderna vaccine that I received 2 days prior.				Lexapro	None	None	NA	NA	Y	NA	Y	2	NA	Y	U	04/16/2021	04/18/2021	2	SCH	NA	NA	NA	2	04/30/2021	NA	NA	Y	None	2021	COVID19	MODERNA	036B21A	2	SYR	LA
349	1272975	Pericarditis	04/30/2021	NJ	36	36	NA	M	NA	Sharp chest and shoulder pains (heart attack like symptoms) started on Sunday evening and I went to the emergency room. The emergency room cardiologist did an EKG and echocardiogram and determined there was something abnormal. The cardiologist then did a cardiac catheterization and the diagnosis was pericarditis and myocarditis, which is inflammation of the heart and damage to the muscle. I spent…				None. The cardiologist believes this was a reaction to the second Moderna vaccine that I received 2 days prior.				Lexapro	None	None	NA	NA	Y	NA	Y	2	NA	Y	U	04/16/2021	04/18/2021	2	SCH	NA	NA	NA	2	04/30/2021	NA	NA	Y	None	2021	COVID19	MODERNA	036B21A	2	SYR	LA
350	1273145	Myocarditis	04/30/2021	VA	25	25	NA	F	NA	I received the vaccine on February 3, on February 4 at 0100 I woke up with chills. The rest of the day I would have chills and sweats. I was nauseous and threw up twice. I had a low grade fever of around 99 degrees but at one point it did go up to 101.3. My entire body hurt including my head and Tylenol and ibuprofen did not help. On February 5 I was feeling a little better, I still had body ache…				They ran multiple troponin test with the highest being 7.8. They did a CTA to rule out a PE, it was negative. They ran multiple blood tests, including some virus testing to see if that could cause myocarditis and they can back negative. They ran autoimmune disease tests and they came back negative. I had two COVID tests and they came back negative. I had a echocardiogram and that was good. I fina…				Hydrocortisone and multi vitamin	None	Congenital adrenal hyperplasia	NA	NA	NA	NA	Y	3	NA	NA	N	2021-03-02	2021-04-02	1	PVT	NA	NA	NA	2	04/30/2021	NA	Y	Y	Penicillin	2021	COVID19	MODERNA	NA	UNK	IM	LA
351	1273447	Myocarditis	04/30/2021	KY	20	20	NA	M	NA	1 day after the 2nd shot in the Pfizer COVID vaccine series he began to develop substernal pressure like chest pain . Patient was admitted into the hospital for 2 days (4/27-4/29) for this substernal chest pain. A CTPE, EKG, and CXR were ordered that were unrevealing as to the etiology of the chest pain. Troponins were elevated on admission with a slightly decreased delta (515->479). An ECHO was …				Troponins x2 4/27 @ 11:27 and 14:20 ECG X2 on 4/28 at 11:31 and 11:48 CT Pulmonary embolism on 4/27 @ 12:21 Chest xray on 4/27 @ 11:40 ECHO on 4/29 @ 08:54 Cardiac MRI on 4/29 @ 16:13				Patient was not taking any medications	No past medical history	No past medical history	NA	NA	NA	NA	Y	3	NA	NA	U	04/22/2021	04/22/2021	0	PVT	NA	NA	NA	2	04/30/2021	NA	NA	NA	NKA	2021	COVID19	PFIZER\BIONTECH	ER8736	2	IM	LA
352	1273447	Myocarditis	04/30/2021	KY	20	20	NA	M	NA	1 day after the 2nd shot in the Pfizer COVID vaccine series he began to develop substernal pressure like chest pain . Patient was admitted into the hospital for 2 days (4/27-4/29) for this substernal chest pain. A CTPE, EKG, and CXR were ordered that were unrevealing as to the etiology of the chest pain. Troponins were elevated on admission with a slightly decreased delta (515->479). An ECHO was …				Troponins x2 4/27 @ 11:27 and 14:20 ECG X2 on 4/28 at 11:31 and 11:48 CT Pulmonary embolism on 4/27 @ 12:21 Chest xray on 4/27 @ 11:40 ECHO on 4/29 @ 08:54 Cardiac MRI on 4/29 @ 16:13				Patient was not taking any medications	No past medical history	No past medical history	NA	NA	NA	NA	Y	3	NA	NA	U	04/22/2021	04/22/2021	0	PVT	NA	NA	NA	2	04/30/2021	NA	NA	NA	NKA	2021	COVID19	PFIZER\BIONTECH	EW0150	1	IM	LA
353	1273645	Pericarditis	04/30/2021	TX	18	18	NA	F	NA	The following day (03/27/2021) my daughter started experiencing chills, fatigue, and congestion. On 03/28/2021 at 06:00 am my daughter stated feeling pressure to her chest on and off throughout the day. At 10:00 pm she was taken to the Emergency Room. She was transferred due to having abnormal results in EKG performed. She was admitted and discharged on 03/29/2021 with dx Pericarditis, prescribed…				EKG (03/28/2021) CT,Several blood tests,Ultrasound of the heart (03/29/2021)				None	None	Heart murmur	NA	NA	NA	NA	Y	1	NA	NA	N	03/26/2021	03/27/2021	1	PVT	NA	NA	NA	2	04/30/2021	NA	Y	Y	None	2021	COVID19	MODERNA	017B21A	2	IM	LA
354	1274031	Myocarditis	04/30/2021	PA	25	25	NA	M	NA	Developed chest pain. Found to have myocarditis. Receiving NSAID for treatment.				EKG with diffuse ST elevations and PR depressions. Elevated troponin T. Inferolateral RWMA on TTE. cardiac MRI pending. (4/29-5/1/2021)				Rosuvastatin 20 mg daily, Finasteride	None	Hypercholesterolemia	NA	NA	NA	NA	Y	2	NA	NA	N	04/27/2021	04/29/2021	2	UNK	NA	NA	NA	2	04/30/2021	NA	NA	NA	NKA	2021	COVID19	MODERNA	NA	UNK	NA	NA
355	1274110	Pericarditis	04/30/2021	MD	39	39	NA	F	NA	Severe chest pain diagnosed finally as PERICARDITIS				NA				Multi vitamins	None	None	NA	NA	NA	NA	Y	1	NA	NA	U	04/21/2021	04/25/2021	4	OTH	NA	NA	NA	2	04/30/2021	NA	NA	Y	No	2021	COVID19	PFIZER\BIONTECH	EW0172	1	SYR	LA
356	1274139	Myocarditis	04/30/2021	MD	61	61	NA	F	NA	1/20/2021 - pt experiencing marked fatigue 01/23/2021 - pt went to ED with fatigue, sweats, cough, and low BP. Admitted with diagnoses of cardiogenic shock, myocarditis, acute renal failure, heart failure, anemia, UTI, oral thrush. Treated with IV fluids, dialysis, temporary pacemaker. 02/06/2021 - discharged to rehab facility 02/17/2021 - discharged home				NA				metoprolol, Trulicity, metformin, losartan, Protonix, Zetia, Tylenol, aspirin	COVID + on 01/05/2021	HTN, DM, hypercholesterolemia, SVT	NA	NA	Y	NA	Y	14	NA	NA	Y	01/19/2021	01/20/2021	1	PVT	NA	NA	NA	2	04/30/2021	NA	NA	Y	penicillin, Daypro, Augmentin, codeine, morphine, Reglan, statins, Mobic, pineapple, paper tape	2021	COVID19	PFIZER\BIONTECH	EJ1686	2	IM	LA
357	1274364	Myocarditis	04/30/2021	ID	27	27	NA	M	NA	Pt experienced malaise, sibjective fever, chills, headaches, and myalgias following vaccination then on 4/11 (3 days post vaccine) experienced sharp chest pains radiating up left side of neck and down bilateral arms. Pt presented to urgent care clinic where EMS was activated for transport to the Emergency Department. Pt was evaluated for STEMI by cardiologist in the ED, cath lab was not recommend…				4/11 10:07 EKG with NSR, ST elevation in II, III, and aVF 4/11 10:47 EKG with sinus tachycardia, persistent ST elevation 4/11 Echocardiogram demonstrated small area of mild inferoapical hypokineses, borderline global hypokinesis of left ventricle, estimated EF 50-55%, and mild mitral regurgitation. 4/11 23:40 EKG NSR with evidence of acute pericarditis 4/11 chest x-ray with no acute abnormality, …							NA	NA	NA	NA	Y	2	NA	NA	Y	2021-08-04	2021-11-04	3
358	1274364	Pericarditis	04/30/2021	ID	27	27	NA	M	NA	Pt experienced malaise, sibjective fever, chills, headaches, and myalgias following vaccination then on 4/11 (3 days post vaccine) experienced sharp chest pains radiating up left side of neck and down bilateral arms. Pt presented to urgent care clinic where EMS was activated for transport to the Emergency Department. Pt was evaluated for STEMI by cardiologist in the ED, cath lab was not recommend…				4/11 10:07 EKG with NSR, ST elevation in II, III, and aVF 4/11 10:47 EKG with sinus tachycardia, persistent ST elevation 4/11 Echocardiogram demonstrated small area of mild inferoapical hypokineses, borderline global hypokinesis of left ventricle, estimated EF 50-55%, and mild mitral regurgitation. 4/11 23:40 EKG NSR with evidence of acute pericarditis 4/11 chest x-ray with no acute abnormality, …							NA	NA	NA	NA	Y	2	NA	NA	Y	2021-08-04	2021-11-04	3
359	1274386	Myocarditis	04/30/2021	CA	18	18	NA	M	NA	The patient presented with chest pain and dyspnea on exertion which started the day after receiving the second dose of the Moderna Covid vaccine. Pt was found to have myocarditis. He was admitted to the hospital and treated with NSAIDS and Steroids. He improved and was discharged after 2 days.				EKG showed ST elevations in inferolateral leads. Bedside ultrasound did not show a pericardial effusion and the wall motion was normal. Troponin was markedly elevated at 13.1 (nl 0-0.035) and increased to 26.5. D-dimer slightly elevated at 335 and CT angiography was negative for PE. CXR clear.				None	None	None	NA	NA	NA	NA	Y	2	NA	NA	U	04/23/2021	04/24/2021	1	PVT	NA	NA	NA	2	04/30/2021	NA	NA	Y	Fish	2021	COVID19	MODERNA	NA	UNK	NA	NA
360	1274613	Myocarditis	04/30/2021	NJ	35	35	NA	F	NA	Weakness, fatigue, muscle aches, starting 3 days after first COVID Moderna vaccine, then worsened to fatigue causing her to stay in bed. Some bleeding gums on brushing, no other bleeding or ecchymosis noted. She went to hospital 2 weeks after vaccine. Myocarditis diagnosed in hospital with elevated troponins, also thrombocytopenia and elevated D Dimer.				Troponin 0.18 then 0.23 elevated D Dimer 1100 CK mb 28.66, CPK 266 EKG sinus bradycardia, no ST elevations CTA chest negative for pulm embolism WBC 9.31, Hgb 14.2, Plt 43 then 37 next day				ibuprofen , tylenol prn headacheds	migraines	none	NA	NA	NA	NA	Y	3	NA	NA	N	04/14/2021	04/17/2021	3	PHM	NA	NA	NA	2	04/30/2021	NA	NA	NA	none	2021	COVID19	MODERNA	046B21A	1	IM	AR
361	1274640	Myocarditis	04/30/2021	GA	31	31	NA	M	NA	Heart attack symptoms resulting from cardiac event, leading to hospitalization for 4 days. Diagnosed with Myocarditis.				Between February 27 and March 2, multiple blood cultures, EKGs, dye catheterization, sonogram, and MRI. All results pointed to inflammation of the heart.				None	None	None	NA	NA	NA	NA	Y	4	NA	NA	Y	02/24/2021	02/27/2021	3	MIL	NA	NA	NA	2	04/30/2021	NA	NA	Y	Carrots, watermelon, food of the peach family (mild)	2021	COVID19	PFIZER\BIONTECH	EL926	1	SYR	LA
362	1274640	Myocarditis	04/30/2021	GA	31	31	NA	M	NA	Heart attack symptoms resulting from cardiac event, leading to hospitalization for 4 days. Diagnosed with Myocarditis.				Between February 27 and March 2, multiple blood cultures, EKGs, dye catheterization, sonogram, and MRI. All results pointed to inflammation of the heart.				None	None	None	NA	NA	NA	NA	Y	4	NA	NA	Y	02/24/2021	02/27/2021	3	MIL	NA	NA	NA	2	04/30/2021	NA	NA	Y	Carrots, watermelon, food of the peach family (mild)	2021	COVID19	PFIZER\BIONTECH	EN6200	UNK	SYR	LA
363	1275852	Myocarditis	04/30/2021	NA	35	35	NA	F	NA	Developed chest pain, dizziness, palpitations, and diaphoresis 3 days after receiving 2nd dose of Pfizer COVID-19 vaccination. Ultimately found to have myocarditis. Discharged to home in stable condition, asymptomatic. Supportive care.				Presented with elevated troponin, normal EKG and ECHO. Cardiac MRI demonstrated myocarditis.				NA	NA	NA	NA	NA	NA	NA	Y	3	NA	NA	NA	04/23/2021	04/26/2021	3	PVT	NA	NA	NA	2	04/30/2021	NA	NA	NA	NA	2021	COVID19	PFIZER\BIONTECH	NA	2	NA	NA
364	1276743	Myocarditis	2021-01-05	NA	38	NA	NA	M	NA	myocarditis
365	1277494	Pericarditis	2021-01-05	PA	38	38	NA	M	NA	pt developed pericarditis 3 weeks after 2nd Moderna injection				labs, EKG, echo, evaluation by cardiologist				Wellbutrin, valium, trazodone, protonix, advair	none	depression , asthma	NA	NA	Y	NA	Y	2	NA	NA	N	2021-03-03	04/22/2021	50	PVT	NA	NA	NA	2	2021-01-05	NA	NA	NA	nkda	2021	COVID19	MODERNA	NA	2	IM	LA
366	1277706	Pericarditis	2021-01-05	NA	16	16	NA	M	NA	Patient presented to urgent care with chest pain that started on 4/30/2021. EKG with diffuse ST elevation, consistent with Pericarditis. Sent to ED for further care and management.				NA				None	None	None	NA	NA	NA	NA	NA	NA	NA	NA	U	04/27/2021	04/30/2021	3	PVT	NA	NA	NA	2	2021-01-05	NA	NA	Y	NKA	2021	COVID19	PFIZER\BIONTECH	NA	2	IM	LA
367	1277833	Pericarditis	2021-01-05	MA	62	62	NA	M	NA	Thought I was having a heart attack. Brought to hospital ER. Diagnosed with Pericarditis				Echocardiogram 4/28/2021, c-reactive Protein 4/25/2922, sedimentation rate 4/25/2021				No	No	No	NA	NA	NA	NA	Y	1	NA	NA	N	04/15/2021	04/25/2021	10	PVT	NA	NA	NA	2	2021-01-05	NA	Y	Y	No	2021	COVID19	PFIZER\BIONTECH	Ew0164	2	SYR	LA
368	1277833	Pericarditis	2021-01-05	MA	62	62	NA	M	NA	Thought I was having a heart attack. Brought to hospital ER. Diagnosed with Pericarditis				Echocardiogram 4/28/2021, c-reactive Protein 4/25/2922, sedimentation rate 4/25/2021				No	No	No	NA	NA	NA	NA	Y	1	NA	NA	N	04/15/2021	04/25/2021	10	PVT	NA	NA	NA	2	2021-01-05	NA	Y	Y	No	2021	COVID19	PFIZER\BIONTECH	Er8734	1	SYR	LA
369	1277846	Pericarditis	2021-01-05	WA	54	54	NA	M	NA	I went to ER with extreme chest pain and difficulty in breathing. I was diagnosed with pericarditis.				03/23/2021 - diagnosed with pericarditis by Dr. in ER				Turmeric pills	None	None	NA	NA	NA	NA	NA	NA	NA	NA	Y	03/18/2021	03/23/2021	5	PUB	NA	NA	NA	2	2021-01-05	NA	NA	NA	None	2021	COVID19	PFIZER\BIONTECH	EP6955	2	SYR	LA
370	1277983	Myocarditis	2021-01-05	NA	16	16	NA	M	NA	myocarditis				NA				NA	NA	NA	NA	NA	NA	NA	Y	2	NA	NA	NA	04/27/2021	04/28/2021	1	UNK	NA	NA	NA	2	2021-01-05	NA	NA	NA	NA	2021	COVID19	PFIZER\BIONTECH	NA	UNK	NA	NA
371	1278061	Myocarditis	2021-01-05	IL	62	62	NA	F	NA	The patient presented with pleuritic chest pain and shortness of breath. Was diagnosed with Acute Myopericarditis with a Cardiac MRI and Echocardiography. Was started on Colchicine and Ibuprofen. The patient was readmitted within 2 weeks with a large pericardial effusion with early tamponade physiology				NA				NA	NA	NA	NA	NA	NA	NA	NA	NA	NA	NA	Y	03/29/2021	2021-11-04	13	PVT	NA	NA	NA	2	2021-01-05	NA	NA	NA	NA	2021	COVID19	MODERNA	NA	UNK	NA	NA
372	1279292	Myocarditis	2021-01-05	NC	18	NA	NA	M	NA	peri/myocarditis
373	1279292	Pericarditis	2021-01-05	NC	18	NA	NA	M	NA	peri/myocarditis
374	1279293	Pericarditis	2021-01-05	NY	52	NA	NA	F	NA	Pericarditis, inflammation of the pericardium around the heart
375	1280371	Myocarditis	2021-02-05	MD	20	20	NA	M	NA	Acute onset chest pain began 4/11/2021, he took NSAIDS and tried to sleep. The following day, 4/12/21 the chest pain was still present. He was admitted to hospital and diagnosed with acute myo-pericarditis. He was treated with Colchicine with improvement in his symptoms.				Troponin I: 3.68 -- > 6.07 -- > 5.01: 4/12/21 - 4/14/21 D-Dimer 0.52, BNP 17, ESR 10, CRP 5.2: 4/12/21 COVID-19 and Influenza A/B negative: 4/12/21 TTE showed a small anterior pericardial effusion with normal EF				Mesalamine, Miralax, Multivitamin	none	Well controlled Crohn's disease on Mesalamine Spastic Cerebral Palsy at birth	NA	NA	NA	NA	Y	2	NA	NA	Y	2021-09-04	2021-11-04	2	PVT	NA	NA	NA	2	2021-02-05	NA	NA	NA	no	2021	COVID19	PFIZER\BIONTECH	ER8731	2	IM	AR
376	1280371	Myocarditis	2021-02-05	MD	20	20	NA	M	NA	Acute onset chest pain began 4/11/2021, he took NSAIDS and tried to sleep. The following day, 4/12/21 the chest pain was still present. He was admitted to hospital and diagnosed with acute myo-pericarditis. He was treated with Colchicine with improvement in his symptoms.				Troponin I: 3.68 -- > 6.07 -- > 5.01: 4/12/21 - 4/14/21 D-Dimer 0.52, BNP 17, ESR 10, CRP 5.2: 4/12/21 COVID-19 and Influenza A/B negative: 4/12/21 TTE showed a small anterior pericardial effusion with normal EF				Mesalamine, Miralax, Multivitamin	none	Well controlled Crohn's disease on Mesalamine Spastic Cerebral Palsy at birth	NA	NA	NA	NA	Y	2	NA	NA	Y	2021-09-04	2021-11-04	2	PVT	NA	NA	NA	2	2021-02-05	NA	NA	NA	no	2021	COVID19	PFIZER\BIONTECH	EP7534	1	IM	AR
377	1280499	Myocarditis	2021-02-05	OR	60	60	NA	F	NA	Heart & BP Event: Angiogram - to rule out heart attack - heart looks good and no blockages
378	1280921	Myocarditis	2021-03-05	KY	40	40	NA	F	NA	After an hour, I felt a lot of pressure in my chest. It got worse over the next day and a half so I went to the hospital where I stayed for 3 days. I went back to the hospital a few days later and am still seeing multiple doctors regarding this. My symptoms are: Pain in the middle of my chest and the left side which they have said is from myopericarditis, I have inflammation in my esophogus and i…				I have had more than 10 EKG's, blood tests, stress test and a few chest xrays to check for blood clots.				Pirmealla, Proporanolol, Amitryptaline, Buspirone, venlafaxine & letrozole.	0	0	NA	NA	NA	NA	Y	4	NA	NA	N	04/18/2021	04/18/2021	0	UNK	NA	NA	NA	2	2021-03-05	NA	Y	Y	Keflex	2021	COVID19	PFIZER\BIONTECH	NA	2	IM	LA
379	1280966	Pericarditis	2021-03-05	IL	34	34	NA	M	NA	Chills, fever, and severe headache started 12 hours after injection and subsided 36 hours later. 12 hours after those side effects subsided chest pains started. I was told I was having a heart attack based off the high levels of an enzyme that's present when the heart is under stress. I was given a catheter through the artery in my wrist and my heart was clear. I was then diagnosed with Pericardi…				All tests ran on May 1 2021. EKG-within normal range, bloodwork - abnormal levels of an enzyme that is present when the heart is under stress, heart catheter-no blockages.				Testosterone, Shea, vitamin d and b12	None	None	NA	NA	Y	NA	Y	1	NA	NA	N	04/27/2021	04/29/2021	2	PHM	NA	NA	NA	2	2021-03-05	NA	NA	Y	None	2021	COVID19	MODERNA	NA	2	SYR	RA
380	1281675	Myocarditis	2021-03-05	IN	29	29	NA	M	NA	Began having chest pains on the morning of 4/27. I was taken to the ER at 7pm. An EKG was ran and came back normal. Blood tests showed my Trop level was high. I was taken to another hospital via ambulance. My trop levels were taken 2 more times that night, both coming high at 3.49 and 4.19. They took two more EKGs that night. On the morning of 4/28, they conducted an echocardiogram that came back…				4/27 night - 2 EKGs (both normal), Blood tests (1.98 and 3.49 tropomin level) 4/28 - multiple EKGs (all normal), blood test (4.19 trop), Echocardiogram (normal) 4/29 - angiogram (no blockages)				NA	NA	NA	NA	NA	NA	NA	Y	3	NA	NA	Y	03/31/2021	04/27/2021	27	PHM	NA	NA	NA	2	2021-03-05	NA	NA	Y	NA	2021	COVID19	MODERNA	NA	1	SYR	RA
381	1281795	Myocarditis	2021-03-05	MN	17	17	NA	F	NA	acute myocarditis
382	1281795	Myocarditis	2021-03-05	MN	17	17	NA	F	NA	acute myocarditis
383	1281818	Pericarditis	2021-03-05	PA	42	42	NA	F	NA	developed pericarditis 3/1/2021				NA				bupropion			NA	NA	NA	NA	NA	NA	NA	NA	N	2021-02-02	2021-01-03	27	PVT	NA
384	1282128	Myocarditis	2021-03-05	NJ	17	17	NA	M	NA	Myopericarditis secondary to Pfizer vaccine				NA				NA	NA	NA	NA	NA	NA	NA	Y	2	NA	NA	U	04/29/2021	2021-02-05	3	PVT	NA	NA	NA	2	2021-03-05	NA	NA	NA	NA	2021	COVID19	PFIZER\BIONTECH	NA	UNK	NA	NA
385	1282202	Myocarditis	2021-03-05	MD	16	16	NA	M	NA	Received dose #1 on 4/8/21 and dose #2 on 4/30/21. On 5/1 evening developed chest pain and tightness. He told his family about the chest pain the following day, on 5/2, which prompted his Mom to take him to an ED. In ED on 5/2 and found to have ST elevation, elevated troponins and elevated inflammatory markers. ECHO with mildly decreased systolic function. Picture consistent with perimyocarditis.…				Troponin 5/3: 12.7 5/2 labs: WBC 10.4K, initial troponin 6.17, and elevated inflammatory markers with CRP 80.6mg/L and ESR 26mm/hr. EKG: diffuse ST segment elevation ECHO: Mild to moderately decreased left ventricular systolic function				None	Found to be Rhino/enterovirus positive at time of admission, though asymptomatic from it	Recurrent chronic sinusitis	NA	NA	NA	NA	Y	NA	NA	NA	N	2021-08-04	2021-02-05	24	PVT	NA	NA	NA	2	2021-03-05	NA	NA	NA	Augmentin	2021	COVID19	PFIZER\BIONTECH	ER8737	1	IM	AR
386	1282202	Myocarditis	2021-03-05	MD	16	16	NA	M	NA	Received dose #1 on 4/8/21 and dose #2 on 4/30/21. On 5/1 evening developed chest pain and tightness. He told his family about the chest pain the following day, on 5/2, which prompted his Mom to take him to an ED. In ED on 5/2 and found to have ST elevation, elevated troponins and elevated inflammatory markers. ECHO with mildly decreased systolic function. Picture consistent with perimyocarditis.…				Troponin 5/3: 12.7 5/2 labs: WBC 10.4K, initial troponin 6.17, and elevated inflammatory markers with CRP 80.6mg/L and ESR 26mm/hr. EKG: diffuse ST segment elevation ECHO: Mild to moderately decreased left ventricular systolic function				None	Found to be Rhino/enterovirus positive at time of admission, though asymptomatic from it	Recurrent chronic sinusitis	NA	NA	NA	NA	Y	NA	NA	NA	N	2021-08-04	2021-02-05	24	PVT	NA	NA	NA	2	2021-03-05	NA	NA	NA	Augmentin	2021	COVID19	PFIZER\BIONTECH	ER8736	2	IM	AR
387	1282301	Myocarditis	2021-03-05	MA	21	21	NA	M	NA	Mycrocarditis, truponin levels were at 20, Diahreah , chest pain, back pain -1 werk				mri, catscan, cardiac catherterization - april 29th				Truvada	N/a	N/a	NA	NA	NA	NA	Y	3	NA	NA	Y	2021-06-04	04/25/2021	19	PVT	NA	NA	NA	2	2021-03-05	NA	NA	Y	Avocado	2021	COVID19	JANSSEN	NA	1	SYR	RA
388	1282354	Myocarditis	2021-03-05	NA	25	25	NA	M	NA	25-year-old male with a history of exercise-induced asthma who presents with headache, myalgias, nausea, vomiting as well as sudden onset chest pain with diarrhea in the setting of recent Covid-19 vaccination. He was found to have diffuse ST elevations and PR depressions on EKG with downtrending troponins from 0.15 ng/mL and admitted for myopericarditis.				Troponin, EKG, Echocardiogram				NA	NA	NA	NA	NA	NA	NA	Y	1	NA	NA	NA	04/21/2021	04/24/2021	3	UNK	NA	NA	NA	2	2021-03-05	NA	NA	Y	NA	2021	COVID19	PFIZER\BIONTECH	NA	UNK	NA	NA
389	1282356	Myocarditis	2021-03-05	NC	23	23	NA	M	NA	Shortly after receiving his 2nd dose, he developed the expected fever, chills, and myalgias. However, he also developed substernal chest pain that was persistent.				Upsloping ST elevation in V4 to V6. Subsequent EKG showed almost diffuse J-point elevation with PR depression. Initial high-sensitivity troponin of 11,567 and peaking at 12,755. Sed rate 3, CRP elevated at 2.1, covid negative. Echo with EF 55-60%, normal wall motion, normal RVSF, right ventricular cavity size, and PASP. Interventional cardiology diagnosed the patient with myopericarditis and trea…				None	RLE cellulitis treated at an outside urgent care 1 month prior	ADHD Asperger syndrome	NA	NA	NA	NA	Y	2	NA	NA	U	04/29/2021	04/30/2021	1	PVT	NA	NA	NA	2	2021-03-05	NA	NA	NA	NKDA	2021	COVID19	PFIZER\BIONTECH	NA	UNK	NA	NA
390	1282491	Myocarditis	2021-03-05	NC	42	42	NA	M	NA	On 25 April I woke up and felt fine and then at 10:30 am I started to feel weak. I had fever and chills and couldn't get out of the bed until 4:00pm that day. I was dizzy and drove to the hospital. They did blood work and did two Covid 19 tests. They released me and the next day I developed Heavy pains. On 27 April I woke up and went back to the hospital. They said I had elevated enzyme levels wh…				Enzyme levels checked 4 Covid -19 tests X-rays Procedure where the surgeon fed a tube from my leg to my heart to put in a stint Ekg?s				Flonase Allegra Colestral medicine Vitamin D Niacin Magnesium	None	PTSD TBI Bipolar Sleep apnea High blood pressure High cholesterol	NA	NA	Y	NA	Y	2	NA	NA	N	04/19/2021	04/25/2021	6	PVT	NA	NA	NA	2	2021-03-05	NA	Y	Y	None	2021	COVID19	PFIZER\BIONTECH	Er 8727	2	SYR	LA
391	1282512	Myocarditis	2021-03-05	IA	17	17	NA	M	NA	Patient with initial low grade fever which resolved but then developed 3 days after shot developed acute myopericarditis with elevated troponins requiring intensive care unit and therapy.				troponin 11.93 on 5/3/21 EKG with diffuse ST elevation on 5/3/2021 Prepped for CT angiogram ESR 10 CRP 3.25 respiratory viral swab (including Sars cov2) negative				NA	NA	NA	NA	NA	Y	NA	Y	NA	NA	NA	N	04/30/2021	2021-02-05	2	PUB	NA	NA	NA	2	2021-03-05	NA	NA	NA	NA	2021	COVID19	PFIZER\BIONTECH	EW0167	2	IM	LA
392	1282821	Myocarditis	2021-03-05	NA	19	19	NA	M	NA	Chest pain 2 days after COVID vaccine. Midsternal cramping, pressure-like associated with shortness of breath. Pain resolved, but then returned later in the evening when lying down to go to sleep. Symptoms - chills, fever, shortness of breath, chest pain COVID 19 vaccine related myopericarditis cannot be ruled out				4/29/21 troponin 10.165, later 12.341 4/29 DAU negative 4/29 TSH 2.862 4/29 total cholesterol 109, LDL 49, TG 51, HDL 50 4/29 ESR 37 4/29 CRP >18 Echo shows LVEF 35-40% Isolated ST elevation in leads 1 and aVL				Humalog (insulin pump) Hydrocortisone cream Lantus (only if insulin pump failure)	Hospitalized in March for DKA	Type 1 Diabetes	NA	NA	NA	NA	Y	1	NA	NA	Y	04/26/2021	04/28/2021	2	UNK	NA	NA	NA	2	2021-03-05	NA	NA	NA	NKA	2021	COVID19	MODERNA	NA	2	NA	NA
393	1282926	Myocarditis	2021-03-05	IL	18	18	NA	M	NA	chest pain diagnosed with myocarditis relating to vaccine administration				5.3.2021 Troponin 9016 (normal range less that 20) elevated on 5.2.21 too							NA	NA	Y	NA	Y	1	NA	NA	N	04/23/2021	2021-02-05	9
394	1282991	Myocarditis	2021-03-05	CA	18	18	NA	M	NA	Fever, vomiting, diarrhea, headaches, body aches, myocarditis, hypotension				2/18/2021 patient presented to the emergency room 2/18/2021 c-reactive protein: 185 mg/L 2/19/2021 Ferritin 3,002, Absolute lymphocyte count 140 2/20/2021: D-dimer 4.08 2/20/2021: Fibrinogen 655 Echocardiogram: mild to moderate reduced systolic function EF 40-65%, diastolic function indeterminate, Mild right atrial enlargement, right ventricle appears dilated, mitral regurgitation, mild to modera…				None	COVID-19 illness January 4, 2021	Asthma	NA	NA	Y	NA	Y	9	NA	NA	Y	01/27/2021	02/15/2021	19	UNK	NA	NA	NA	2	2021-03-05	NA	Y	Y	None	2021	COVID19	PFIZER\BIONTECH	NA	1	IM	NA
395	1283185	Myocarditis	2021-03-05	WA	16	16	NA	M	NA	Previously healthy 16 year old young man presenting with chest pain admitted for myopericarditis. He was in his usual state of good health until 2 days ago when he experienced fever, chills and myalgias after receiving his 2nd dose of COVID pfizer vaccine. He improved until 5/2 when he developed a crushing, non-radiating, substernal chest pain which was waxing and waning in nature without specifi…				EKG, ECHO, Cardiac MRI, CXR, Labs (CBC, CMP, Trop, Inflam markers,				N/A	None	None	NA	NA	NA	NA	Y	1	NA	NA	U	04/30/2021	2021-01-05	1	PHM	NA	NA	NA	2	2021-03-05	NA	Y	Y	NKDA	2021	COVID19	PFIZER\BIONTECH	NA	2	IM	AR
396	1283217	Pericarditis	2021-03-05	OR	36	36	NA	M	NA	Was admitted via ED 4 days post injection of second dose and was diagnosed with pericarditis and NSTEMI. Since hospitalization a series of symptoms persisted or developed including altered vision, chronic intense headaches which are exacerbated by noise/lights/eyes moving to certain angles, dizziness, severe lethargy, severe intolerance to stress, emotional abnormalities including anxiety and dep…				At time of admit, troponin was 8				none	none	none	NA	NA	Y	NA	NA	NA	NA	Y	N	2021-09-01	2021-09-01	0	MIL	NA	NA	NA	2	2021-03-05	NA	Y	Y	penicillin	2021	COVID19	PFIZER\BIONTECH	LOTEK4176	2	IM	LA
397	1283467	Pericarditis	2021-03-05	CA	71	71	NA	M	NA	Patient transported to acute care hospital for acute chest pain. Diagnosed with acute pericardis.				COVID-19 test negative (and patient has not had COVID-19)				haloperidol 50mg po QHS			NA	NA	NA	NA	NA	NA	NA	NA	N	01/21/2021	04/29/2021	98	PVT	NA
398	1284476	Myocarditis	2021-04-05	WA	16	16	NA	M	NA	16 year old male who got first Pfizer Covid vaccine 4/30, then by the next morning experienced non-bilious emesis for a few hours, as well as fever, chills, body aches, and HA. The body aches and HA continued through today when he began experiencing chest pain while lying down. Chest pain improved on sitting up, standing, sitting forward. No shortness of breath.				5/2/2021 18:58 WBC: 7.49 RBC: 5.49 (H) Hgb: 15.5 Hct: 45.1 MCV: 82.1 MCH: 28.2 MCHC: 34.4 RDW: 12.4 Plt: 205 Differential type: Automated Abs neuts: 4.22 Abs immature grans: 0.02 Abs lymphs: 1.99 Abs monos: 1.10 (H) Abs eos: 0.09 Abs basos: 0.07 Neuts: 56.3 Immature grans: 0.3 Lymphs: 26.6 Monos: 14.7 Eos: 1.2 Basos: 0.9 NRBCs: 0.0 Abs NRBCs: 0.00 Sed rate (ESR): 2 BNP: <10 Magnesium: 2.0 Troponi…				None	None	Obesity	NA	NA	NA	NA	Y	NA	NA	NA	N	04/30/2021	2021-01-05	1	PVT	NA	NA	NA	2	2021-04-05	NA	NA	Y	None	2021	COVID19	PFIZER\BIONTECH	NA	2	SYR	NA
399	1284773	Pericarditis	2021-04-05	VA	20	NA	NA	M	NA	chest pain
400	1284774	Pericarditis	2021-04-05	VA	56	NA	NA	F	NA	pericarditis
401	1284862	Myocarditis	2021-04-05	MI	43	NA	NA	M	NA	myocarditis
402	1285276	Myocarditis	2021-04-05	OH	19	19	NA	M	NA	4/29/21 3:30 PM - Vaccine Administered, right arm soreness and fatigue throughout rest of day 4/30/21 12:00 PM - Woke up, fatigue, body and headaches, fever, chills, chest pain and tightness throughout day, intermittent naps 10:00 PM - Fell asleep 5/1/21 11:00 AM - Woke up, chest pain and tightness persists, other symptoms minimized 9:00 PM - Check into ER, underwent series of tests (blood work, …				4/30/21 - Blood Work, EKG (EKG signified serious cardiac irregularities) 5/1/21 - Cardiac catheterization - showed inflammation around the heart (diagnosis of myopericarditis) 5/1/21 - Ultrasound of heart - showed cardiac activity was still low				Allergy pill - 10 mg Loraditine	None	Mild asthma	NA	NA	NA	NA	Y	3	NA	NA	U	04/29/2021	04/30/2021	1	PVT	NA	NA	NA	2	2021-04-05	NA	NA	Y	Fish, Shellfish, Avocado	2021	COVID19	MODERNA	NA	2	SYR	RA
403	1285538	Myocarditis	2021-04-05	TN	48	48	NA	M	NA	On day following, suffered high fever and aches for the following 36 hours. On Sunday, experienced NSTEMI due to myocarditis (not previously diagnosed) and remained hospitalized for two days following.				Prior results had negated need for cardiac cath. Tests conducted were Eccocardiogram, MRI.				Januvia, Metformin, Plavix, Lipitor	None reported.	I am diabetic, but had a heart attack with COVID in December 2020 (blood clot). Subsequent cardiac catheterization showed no blockages or even approximate blockages. Scans showed normal heart function following the event. Under care from a cardiologist.	NA	NA	Y	NA	Y	2	NA	NA	N	04/13/2021	04/18/2021	5	PUB	NA	NA	NA	2	2021-04-05	NA	Y	Y	Penicillin	2021	COVID19	PFIZER\BIONTECH	NA	1	IM	LA
404	1285570	Pericarditis	2021-04-05	IL	16	16	NA	M	NA	My son woke up with a upper backache in the middle of the night (5/3/21) and shortly after that he said that it felt like someone was squeezing his heart. We called the pediatrician on call who recommended I take him to the ER. At the ER, they performed two EKG's, a chest x-ray, bloodwork and an echocardiogram. We were discharged from the ER 7 1/2 hours later with the following diagnoses: acute c…				2 EKGs (5/3/2021) Chest x-ray (5/3/2021) Bloodwork (5/3/2021) Echocardiogram (5/3/2021)				Multivitamin	None	None	NA	NA	NA	NA	NA	NA	NA	NA	N	04/29/2021	2021-03-05	4	OTH	NA	NA	NA	2	2021-04-05	NA	Y	Y	Cats	2021	COVID19	PFIZER\BIONTECH	E000167	2	IM	LA
405	1285714	Pericarditis	2021-04-05	TX	55	55	NA	M	NA	Two days after second shot, I began experiencing pain in my chest, especially sharp when cough, sneeze or hiccup. I went to see Dr. on March 10 and he diagnosed as a recurrent pericarditis. I had a case approximately 2 years earlier. He said it would take longer for it to go away this time. I've been under his care ever since, and the pain has never subsided. I am now in an extended timeframe of …				EKG Echo Radionuclide Stress Test				Vitamin ADK Argenin clomid	none	none	NA	NA	NA	NA	NA	NA	NA	NA	N	2021-01-03	2021-04-03	3	OTH	NA	NA	NA	2	2021-04-05	NA	Y	NA	none	2021	COVID19	MODERNA	NA	UNK	NA	NA
406	1285887	Myocarditis	2021-04-05	GA	22	22	NA	M	NA	Chest pain, inpatient therapy 4-17-2021 to 4-19-2021. Discharge diagnosis of myo -pericarditis				elevated Troponin-I with peak of 5.23 ng/mL (normal upper limits 0.04). Cardiac CT did not show obstructive epicardial coronary artery disease.				none	none	none	NA	NA	NA	NA	Y	2	NA	NA	U	04/13/2021	04/16/2021	3	UNK	NA	NA	NA	2	2021-04-05	NA	NA	NA	none	2021	COVID19	PFIZER\BIONTECH	NA	UNK	NA	NA
407	1285944	Myocarditis	2021-04-05	CA	20	20	NA	M	NA	chest pain starting 2 days after vaccination that resulted in hospitalization for 3 days. Started on beta blocker and anti-inflammatories. Discharge diagnosis : presumed myopericarditis				troponin I peaked at 13.34 ng/mL (normal < 0.04). Cardiac CT reported no epicardial coronary artery blockages.				none	none	none	NA	NA	NA	NA	Y	3	NA	NA	U	04/15/2021	04/17/2021	2	UNK	NA	NA	NA	2	2021-04-05	NA	NA	NA	none	2021	COVID19	PFIZER\BIONTECH	NA	UNK	NA	NA
408	1286393	Myocarditis	2021-04-05	NJ	42	42	NA	M	NA	had chest pain - was admitted to hospital with elevated troponin and was ultimately diagnosed with acute myocarditis. Was admitted on 4/25 and discharged on 4/27 - symptoms resolved within a week.				elevated troponin - normal cath. / EKG was consistent with ST elevation cardiac MRI was consistent with myocarditis				budesenide ER 3mg capsule 3 daily pepcid one daily centrum daily	NA	Autoimmune hepatitis - long standing not new peptic ulcer disease hx	NA	NA	NA	NA	Y	NA	NA	NA	Y	04/23/2021	04/24/2021	1	UNK	NA	NA	NA	2	2021-04-05	NA	NA	NA	none	2021	COVID19	MODERNA	NA	UNK	NA	NA
409	1286469	Pericarditis	2021-04-05	AZ	21	21	NA	M	NA	Pericarditis, treated with standard dose colchicine (0.6 mg 2x day), ibuprofen (600 mg 2x day) , and pantoprazole (1x day to prevent ulcers from ibuprofen). Pain resolved over the course of about 2 months.				NA				N/A	N/A	Minor diplegic cerebral palsy	NA	NA	NA	NA	NA	NA	NA	NA	Y	03/16/2021	03/17/2021	1	PVT	NA	NA	NA	2	2021-04-05	NA	NA	NA	N/A	2021	COVID19	MODERNA	031A21A	2	IM	LA
410	1286471	Myocarditis	2021-04-05	UT	35	35	NA	M	NA	Myocarditis, elevated troponin				05/04/21 Troponin I 7.05 EKG with RV conduction delay Echo normal EF, no pericardial effusion NM stress test normal				None	None	None	NA	NA	NA	NA	Y	1	NA	NA	Y	04/30/2021	2021-02-05	2	PVT	NA	NA	NA	2	2021-04-05	NA	NA	NA	None	2021	COVID19	MODERNA	NA	UNK	NA	NA
411	1286674	Myocarditis	2021-04-05	NY	19	19	NA	M	NA	Patient felt febrile with flu-like symptoms on 4/29/21. Woke up on 4/30/21 with chest pain. Went to the emergency department. They evaluated him and transferred him by ambulance to Medical Center where he stayed for three days for tests and evaluation. Patient was ultimately diagnosed with acute perimyocarditis.				--Blood test ? cardiac troponin: 2.28							NA	NA	NA	NA	Y	3	NA	NA	N	04/28/2021	04/30/2021	2
412	1287067	Pericarditis	2021-04-05	CA	58	58	NA	F	NA	PT EXPERIENCED SHORTNESS OF BREATH , CHEST PAIN, LUNG PAIN AROUND 1 HOUR AFTER GETTING THE SECOND DOSE OF PFIZER COVID 19 VACCINE. SHE WENT TO THE ER ON 4/20 AND AGAIN ON 4/25 AND WAS ADMITTED FOR 4 DAYS AND WAS DIAGNOSED TO HAVE PERICARDITIS, ATRIAL FIBRILLATION AND ENLARGED HEART.				NA				NOT TAKING ANY MEDICATION	RHEUMATHOID ARTHRITIS	RHEUMATHOID ARTHRITIS	NA	NA	NA	NA	Y	4	NA	NA	N	04/19/2021	04/19/2021	0	PHM	NA	NA	NA	2	2021-04-05	NA	NA	Y	NSAIDS, PENICILLIN, SULFA, METHOTREXATE, HUMIRA, ARAVA, KEFLEX	2021	COVID19	PFIZER\BIONTECH	ER8730	2	IM	LA
413	1288797	Pericarditis	2021-05-05	CO	23	23	NA	M	NA	Chest pain, Dx pericarditis				EKG, CBC, Sed Rate, C reactive protein. Schedule for ECHO				None	None	Good	NA	NA	NA	NA	NA	NA	NA	NA	Y	04/27/2021	04/28/2021	1	PHM	NA	NA	NA	2	2021-05-05	NA	Y	Y	Amoxicillin	2021	COVID19	PFIZER\BIONTECH	ER8736	2	IM	LA
414	1288844	Pericarditis	2021-05-05	MA	79	79	NA	F	NA	Pericarditis.				NA				Calcium, Multivitamin, cetirizine, flaxseed oil, fish oil, vitaminD3, vitamin B12, Simvastatin 40mg, Levothyroxine 100 mcg, aspirin 81 mg	None	Hypothyroid under control	NA	NA	NA	NA	NA	NA	NA	NA	N	02/22/2021	2021-09-03	15	OTH	NA	NA	NA	2	2021-05-05	NA	NA	NA	Contrast Dye Rabbits Cats Down or feathers	2021	COVID19	PFIZER\BIONTECH	NA	UNK	NA	NA
415	1289041	Myocarditis	2021-05-05	MA	24	24	NA	M	NA	On Sunday April 25th 2021, I woke up with severe chest pain that went up to the right side of my neck, as well as having shortness of breath. I was admitted into the ER and they ran blood work, did a CT scan and x ray of My chest. When my bloodwork came back, it showed I had very elevated troponin levels. Because I was having continuous pain, I was given morphine but it didn't work. So they upped…				4/26/21 coronary angiography Lab results 4/29/21							NA	NA	Y	NA	Y	4	NA	NA	N	04/22/2021	04/25/2021	3
416	1289071	Myocarditis	2021-05-05	IN	40	40	NA	M	NA	Myocarditis				Elevated Troponin levels - 3.22 Normal Chest x-ray Normal EKG Near normal Coronary Arteries (Cardiac Cath)				None	None	None	NA	NA	NA	NA	Y	1	NA	NA	N	04/27/2021	04/29/2021	2	PVT	NA	NA	NA	2	2021-05-05	NA	NA	Y	None	2021	COVID19	PFIZER\BIONTECH	EW0167	2	SYR	NA
417	1289438	Myocarditis	2021-05-05	NY	23	23	NA	M	NA	Received first dose of Pfizer on 3/1. Felt tired for few days and was fine. Started having neck and back pain and then extreme heart burn, pain down left arm, trouble breathing etc. Admitted into hospital on 3/20/21 with Triponin Level at 1.8 and Blood Platelets level at 20,000. Fever and resting heart rate of 135 BPM. Extreme heart burn and pain down left arm. Triponin level rose to 4.5. Platele…				3/20/21 - 3/24/21 Blood tests every hour for 5 days 3 EKGS Cardiac MRI Angiogram Chest / Heart CT with dye 2 Ultrasounds of heart, lungs, spleen, liver etc Chest X ray 4/23/21 Cardiac MRI				Wellbutrin	NA	NA	NA	NA	Y	NA	Y	4	NA	NA	U	2021-01-03	03/20/2021	19	PVT	NA	NA	NA	2	2021-05-05	NA	NA	Y	NA	2021	COVID19	PFIZER\BIONTECH	EN6205	1	SYR	LA
418	1289438	Pericarditis	2021-05-05	NY	23	23	NA	M	NA	Received first dose of Pfizer on 3/1. Felt tired for few days and was fine. Started having neck and back pain and then extreme heart burn, pain down left arm, trouble breathing etc. Admitted into hospital on 3/20/21 with Triponin Level at 1.8 and Blood Platelets level at 20,000. Fever and resting heart rate of 135 BPM. Extreme heart burn and pain down left arm. Triponin level rose to 4.5. Platele…				3/20/21 - 3/24/21 Blood tests every hour for 5 days 3 EKGS Cardiac MRI Angiogram Chest / Heart CT with dye 2 Ultrasounds of heart, lungs, spleen, liver etc Chest X ray 4/23/21 Cardiac MRI				Wellbutrin	NA	NA	NA	NA	Y	NA	Y	4	NA	NA	U	2021-01-03	03/20/2021	19	PVT	NA	NA	NA	2	2021-05-05	NA	NA	Y	NA	2021	COVID19	PFIZER\BIONTECH	EN6205	1	SYR	LA
419	1289546	Myocarditis	2021-05-05	PA	20	20	NA	M	NA	Admitted 72 hours after 2nd Moderna dose with acute onset chest pain, EKG changes, positive troponin and elevated CRP. Coronary CT ruled out coronary disease. Transthoracic echocardiogram revealed EF 55-60% with inferior wall hypokinesis. Findings on cardiac MRI consistent with acute myopericarditis.				NA				Dexmethylphenidate, Atomoxetine, Loratadine	Seasonal allergies, ADHD, Mitral valve prolapse	ADHD, Mitral valve prolapse	NA	NA	Y	NA	Y	2	NA	NA	Y	2021-11-04	04/14/2021	3	UNK	NA	NA	NA	2	2021-05-05	NA	NA	NA	None known	2021	COVID19	MODERNA	NA	2	IM	RA
420	1289811	Pericarditis	2021-05-05	PA	24	24	NA	M	NA	Patient presented to the ED on 5/4/21 with chest pain. Patient received initial dose of of COVID vaccine on 4/2/21 and stated he received his second dose on 4/30/21.				EKG showed diffuse ST elevation consistent with pericarditis. Initial troponin 2.52 and rose as high as 6.95 before declining. Echocardiogram was normal. Patient was transferred to Hospital on 5/4/21 and discharged to home on 5/5/21.				Albuterol, Xanax, Symbicort, Wellbutrin	None	Asthma	NA	NA	Y	NA	Y	2	NA	NA	U	04/30/2021	2021-04-05	4	PVT	NA	NA	NA	2	2021-05-05	NA	NA	Y	Cisapride, animal dander, pollen	2021	COVID19	MODERNA	NA	UNK	NA	NA
421	1289987	Myocarditis	2021-05-05	NY	17	17	NA	M	NA	The day following the vaccine c/o tactile fever, headache, stomach ache and fatigue (on 5/2). On 5/4 developed chest pain and shortness or breath. Reported to the ER with concerning EKG and troponin levels and therefore transferred where he has been admitted for myocarditis.				Troponin 7 at Hospital and now 19.43 Awaiting cardiac MRI				Zyrtec, Vitamin D and Vitamin C	None	None	NA	NA	NA	NA	Y	NA	NA	NA	N	2021-01-05	2021-02-05	1	PHM	NA	NA	NA	2	2021-05-05	NA	NA	NA	None	2021	COVID19	PFIZER\BIONTECH	ew0175	2	NA	NA
422	1290102	Myocarditis	2021-05-05	CO	35	35	NA	M	NA	Pfizer-BioNTech COVID-19 Vaccine EUA: three days after vaccination patient presents to emergency department (ED) reporting sudden onset severe chest pain, emesis, numbness/tingling of arms, and nausea. Initial vital signs: pulse = 90 beats per minute, blood pressure 142/100 mmHg, oxygen saturation 95% on room air. Patient admitted for management of NSTEMI: differential includes myocarditis.				In the ED: CBC, TSH, BNP, and electrolytes: within normal ranges Troponin I: 1.21, 2.81 ng/mL High-sensitivity troponin I: 3443.8 ng/L SARS-CoV-2 RNA: negative ECG: Sinus rhythm, borderline left axis deviation Chest x-ray: no acute cardiopulmonary process On admission: Iron: 33 ug/dL Iron % saturation: 11% ESR: 11 mm/hr CRP: mg/L Lipid panel: HDL 33 mg/dL, rest within normal ranges TTE: grossly p…							NA	NA	NA	NA	Y	NA	NA	NA	N	04/29/2021	2021-02-05	3
423	1290918	Pericarditis	2021-05-05	CA	42	42	NA	M	NA	Seen in ER 4/15 for chest pain felt c/w possible pericarditis				Given the positional nature of the patient's pain as well as the improvement with nonsteroidal anti-inflammatory drugs the working diagnosis in the ER was mild pericarditis although there are no pathognomonic EKG changes. ECHO was normal				NA	NA	NA	NA	NA	NA	NA	NA	NA	NA	NA	U	04/14/2021	04/15/2021	1	PVT	NA	NA	NA	2	2021-05-05	NA	Y	Y	NA	2021	COVID19	MODERNA	038B21A	2	IM	LA
424	1291256	Pericarditis	2021-05-05	NJ	27	NA	NA	M	NA	Similar symptoms to pericarditis, with debilitating pain that was exasperated while lying down
425	1291449	Viral pericarditis	2021-06-05	CA	31	31	NA	M	NA	Fever, chills, headache, sore arm, swollen arm, lethargy, sensitive and sore skin. These began within 6 hours of the shot and were debilitating for 48 hours. Severe for 49-72 hours and then fever broke and other symptoms gradually subsided over next 48 hours. At some (unknown) time after the vaccine, I developed viral pericarditis. In addition to the above, this manifested in chest pain (no diffi…				Chest X-ray, ecg, CBC and metabolic blood tests. All done 5/2-5/4				90 mcg K2, 125 mcg D3	None	None, lifelong vegetarian, eat healthy, exercise 5+ hrs per week	NA	NA	NA	NA	NA	NA	NA	NA	Y	04/22/2021	04/22/2021	0	PHM	NA	NA	NA	2	2021-06-05	NA	Y	Y	Allergic to dust mites and cats	2021	COVID19	PFIZER\BIONTECH	ER8729	2	SYR	RA
426	1291449	Viral pericarditis	2021-06-05	CA	31	31	NA	M	NA	Fever, chills, headache, sore arm, swollen arm, lethargy, sensitive and sore skin. These began within 6 hours of the shot and were debilitating for 48 hours. Severe for 49-72 hours and then fever broke and other symptoms gradually subsided over next 48 hours. At some (unknown) time after the vaccine, I developed viral pericarditis. In addition to the above, this manifested in chest pain (no diffi…				Chest X-ray, ecg, CBC and metabolic blood tests. All done 5/2-5/4				90 mcg K2, 125 mcg D3	None	None, lifelong vegetarian, eat healthy, exercise 5+ hrs per week	NA	NA	NA	NA	NA	NA	NA	NA	Y	04/22/2021	04/22/2021	0	PHM	NA	NA	NA	2	2021-06-05	NA	Y	Y	Allergic to dust mites and cats	2021	COVID19	PFIZER\BIONTECH	ER8734	1	SYR	RA
427	1291851	Myocarditis	2021-06-05	NY	20	20	NA	M	NA	pt developed chest pain the day after the vaccine that worsened over days- presented to hospital on 5-2-21				ekg c/w pericarditis. troponin (normal 6-22) 693,826,1370(peak) cardiac mri c/w myocarditis				none	none	none	NA	NA	NA	NA	Y	4	NA	NA	N	04/28/2021	04/29/2021	1	PVT	NA	NA	NA	2	2021-06-05	NA	NA	NA	none	2021	COVID19	PFIZER\BIONTECH	NA	2	IM	RA
428	1291851	Pericarditis	2021-06-05	NY	20	20	NA	M	NA	pt developed chest pain the day after the vaccine that worsened over days- presented to hospital on 5-2-21				ekg c/w pericarditis. troponin (normal 6-22) 693,826,1370(peak) cardiac mri c/w myocarditis				none	none	none	NA	NA	NA	NA	Y	4	NA	NA	N	04/28/2021	04/29/2021	1	PVT	NA	NA	NA	2	2021-06-05	NA	NA	NA	none	2021	COVID19	PFIZER\BIONTECH	NA	2	IM	RA
429	1291951	Myocarditis	2021-06-05	NY	24	24	NA	M	NA	vaccine 4/29/21, developed chest pain 5/3/21, cardiac MRI consistent with myopericarditis, peak 5th generation troponin T 1360				cardiac MRI 5/4/21 consistent with myopericarditis, peak 5th generation troponin T 1,360 5/4/21				NA	NA	NA	NA	NA	NA	NA	Y	4	NA	NA	U	04/29/2021	2021-03-05	4	PVT	NA	NA	NA	2	2021-06-05	NA	NA	NA	Nuts	2021	COVID19	PFIZER\BIONTECH	EW0150	UNK	IM	NA
430	1292053	Pericarditis	2021-06-05	SC	48	48	NA	M	NA	Severe chest pain, diagnosed as Pericarditis. No prior history, no prior surgeries, no risk factors, no illnesses. In addition, patient is very healthy, has never had COVID, he is provided free COVID tests and work, has tested negative regularly for months, gets him temperature taken at work every day before entering.				Blood tests to check cardiac enzymes, rule out bloodclot, X-rays, EKGs.				None	None.	None	NA	NA	Y	NA	NA	NA	NA	NA	N	2021-06-04	2021-05-05	29	PVT	NA	NA	NA	2	2021-06-05	NA	Y	Y	None	2021	COVID19	JANSSEN	NA	UNK	IM	LA
431	1292270	Myocarditis	2021-06-05	NY	58	58	NA	F	NA	A few hours after 2nd dose of vaccine started having pain to entire left side of body including left arm, left chest, left neck, left leg. Presented to the ED 2 days later for her symptoms. Found to have elevated troponin consistent with NSTEMI vs. myocarditis.				Troponin 2.5 on presentation CT aortic dissection negative CT head negative				NA	none	none	NA	NA	Y	NA	Y	NA	NA	NA	NA	2021-01-05	2021-01-05	0	PVT	NA	NA	NA	2	2021-06-05	NA	NA	NA	NKDA	2021	COVID19	MODERNA	NA	2	IM	LA
432	1292638	Myocarditis	2021-06-05	OH	28	28	NA	M	NA	Patient received COVID-19 vaccination (Moderna) on 04/30/2021 from a store pharmacy. Patient presented to the Emergency Department on 05/04/2021 with a chief complaint of chest pain. Patient informed the care team that he began feeling intermittent, non-exertional chest discomfort on 05/01/2021. Patient was then evaluated by the inpatient cardiologist due to concern for a myocardial infarction. T…				troponins: 05/04/2021 - 8.9 ng/mL, 05/05/2021 - 19/9 ng/mL.				None	None	Obesity	NA	NA	NA	NA	Y	3	NA	NA	Y	04/30/2021	2021-01-05	1	PHM	NA	NA	NA	2	2021-06-05	NA	NA	Y	None	2021	COVID19	MODERNA	007C21A	1	IM	RA
433	1292654	Pericarditis	2021-06-05	VA	32	32	NA	M	NA	I arrived at the ER complaining of tightness in the chest and nausea, having vomited an hour earlier. At triage, the EKG showed a weak heart rate. This was two and a half days after receiving the shot, and having had other symptoms including fever, chills, general soreness, all of which may have obscured an earlier onset of tightness in the chest. Eventually I was diagnosed with acute Pericarditi…				EKG at 12:00 AM on May 3rd							NA	NA	NA	NA	Y	2	NA	NA	U	04/30/2021	2021-02-05	2
434	1292903	Myocarditis	2021-06-05	GA	33	33	NA	M	NA	Symptoms set in approximately at 0400. Numbness in hands/feet, pain on arms, pain in chest, shortness of breath, dizzyness, confusion. Symptoms began subsiding around 0700, and disappeared around 0900-1000, with only a slight tightness in chest remaining. Prescribed ibuprofen, metoprolol, and aspirin.				EKG, chest x-ray, blood word, ultrasound of heart. All performed on 5/1. Myocarditis was identified. Blood work came back with elevated troponin.				None	None	Chronic back pain	NA	NA	NA	NA	NA	NA	NA	NA	Y	04/28/2021	2021-01-05	3	PHM	NA	NA	NA	2	2021-06-05	NA	Y	Y	None	2021	COVID19	MODERNA	NA	UNK	UN	LA
435	1292988	Myocarditis	2021-06-05	IL	19	19	NA	M	NA	Patient developed fast heart rate, chest pain - seen by PMD who admitted patient to hospital cardiac scan showed Myocarditis. Symptoms started 5/1/21				WBC 13.8 5/3/21							NA	NA	NA	NA	NA	NA	NA	NA	Y	04/29/2021	2021-02-05	3
436	1293031	Pericarditis	2021-06-05	NY	45	45	NA	M	NA	Pericarditis Medication Treatment ongoing				hospital				Allergy medication	NA	NA	NA	NA	NA	NA	Y	2	NA	NA	N	04/15/2021	2021-04-05	19	PHM	NA	NA	NA	2	2021-06-05	NA	Y	Y	Penicillin	2021	COVID19	MODERNA	NA	UNK	NA	NA
437	1293236	Myocarditis	2021-06-05	PA	51	51	NA	F	NA	Emergency room transfer to telemetry
438	1293316	Myocarditis	2021-06-05	MS	18	18	NA	M	NA	Myopericarditis				NA				Ethinyl estradiol 0.02mg and Drospirenone 3mg (Yaz) take one tablet by mouth once daily at the same time for abnormal uterine bleeding	None	Allergic rhinitis Anemia, iron deficiency - previously resolved Abnormal uterine bleeding - Improved on Yaz Headaches	NA	NA	NA	NA	Y	1	NA	NA	N	2021-03-05	2021-04-05	1	PVT	NA	NA	NA	2	2021-06-05	NA	NA	NA	NKDA	2021	COVID19	PFIZER\BIONTECH	EP7533	2	IM	LA
439	1293585	Myocarditis	2021-06-05	MO	56	56	NA	M	NA	Developed hemophagocytosis syndrome (hemophagocytic lymphohistiocytosis) resulting in hospitalization				Hospitalized 4/3 to 5/6 Myopericarditis High fever Leukocytosis Abnormal bone marrow Treated with steroids and chemotherapy				None	None	GERD	NA	NA	Y	NA	Y	34	NA	NA	N	03/30/2021	03/30/2021	0	PVT	NA	NA	NA	2	2021-06-05	NA	NA	NA	None	2021	COVID19	JANSSEN	NA	UNK	IM	RA
440	1294203	Myocarditis	2021-06-05	NA	NA	NA	NA	M	NA	acute myocarditis after vaccination against SARS-CoV-2
441	1294704	Myocarditis	2021-07-05	CA	18	NA	NA	M	NA	Myocarditis
442	1295221	Myocarditis	2021-07-05	NA	18	18	NA	M	NA	Myopericarditis -diffuse ST elevations on EKG with elevated troponin. Cardiac MRI shows inflammation and area of fibrosis in septum. Started on motrin 600mg QID. S/p 1x IVIG, 2x IV solumedrol, transitioned to PO prednisone course for 3.5wks, ASA 81mg daily.				NA				none	none	none	NA	NA	NA	NA	Y	4	NA	NA	N	2021-01-05	2021-04-05	3	UNK	NA	NA	NA	2	2021-07-05	NA	NA	NA	none	2021	COVID19	PFIZER\BIONTECH	NA	UNK	NA	NA
443	1295323	Myocarditis	2021-07-05	MS	18	18	NA	M	NA	Two days after vaccine suddenly had sever central chest pain worse with lying flat. Ultimately EKG showed pericarditis. Troponins were done which showed significant elevations. Patient diagnosed with myopericaditis, likely 2/2 vaccine. No other illness whatsoever. Further diagnostic tests were ordered, patient unfortunately left AMA before further workup was completed.				EKG with signs of pericarditis. Troponin 2.5 and 7 on repeat. All done on 5/2/2021				None	None	None	NA	NA	NA	NA	NA	NA	NA	NA	U	04/30/2021	2021-02-05	2	PVT	NA	NA	NA	2	2021-07-05	NA	NA	NA	None	2021	COVID19	PFIZER\BIONTECH	NA	2	IM	AR
444	1295341	Myocarditis	2021-07-05	NE	40	40	NA	M	NA	Developed chest pains 48 hours after vaccination. Had chest pains daily for several days. 96 hours after vaccination, went to clinic. Tests showed irregular EKG, confirmed myocarditis				Heart Catheterization - 5/1 EKG - 5/1, 2, 3 Cardiac MRI - 5/3 Echocardiogram - 5/3				clomid - 75mg/week probiotic multivitamin vitamin d finasteride	none	sleep apnea	NA	NA	NA	NA	Y	2	NA	NA	N	04/27/2021	04/29/2021	2	PUB	NA	NA	NA	2	2021-07-05	NA	Y	Y	none	2021	COVID19	PFIZER\BIONTECH	ER8731	2	IM	LA
445	1295370	Pericarditis	2021-07-05	NY	20	20	NA	M	NA	pericarditis- treated with Ibuprofen- resolved after one week				abnormal ECG with ST elevation acutely that became T wave inversion in 2 weeks. Echocardiogram and lab work is pending.				none	none	none	NA	NA	NA	NA	NA	NA	NA	NA	Y	04/21/2021	04/24/2021	3	UNK	NA	NA	NA	2	2021-07-05	NA	Y	NA	none	2021	COVID19	PFIZER\BIONTECH	NA	UNK	NA	NA
446	1295384	Viral myocarditis	2021-07-05	IA	35	35	NA	M	NA	Onset of acute febrile illness 4/23/21 with upper respiratory sx, headache, cervical lymphadenopathy, myalgia. This progressed to severe sx with malaise/lightheadedness, and he was admitted to a local hospital with a diagnosis of septic shock and possible L neck cellulitis. Transferred again to other hospital where he had refractory shock and EF < 15% with global hypkinesis, and finally xferred o…				COVID PCR neg 4/23, 4/25							NA	NA	Y	NA	Y	12	NA	NA	U	2021-02-04	04/23/2021	21
447	1295509	Myocarditis	2021-07-05	TX	16	16	NA	F	NA	My 16-year-old daughter, very healthy without any health conditions, got her first dose of the Pfizer vaccine on Saturday evening, April 10th, at around 5pm. On Wednesday, she started complaining of shortness of breath, chest pains, which she described as a feeling of someone stubbing her heart. By Thursday, she began blacking out repeatedly throughout the day, each blackout lasting about a minut…				NA				Vitamin C	None	None	NA	NA	NA	NA	Y	5	NA	NA	U	2021-10-04	04/14/2021	4	SCH	NA	NA	NA	2	2021-07-05	NA	NA	Y	None	2021	COVID19	PFIZER\BIONTECH	NA	1	SYR	NA
448	1295940	Myocarditis	2021-07-05	NA	45	45	NA	M	NA	Myopericarditis with fatigue, myalgias, joint pains, and dispnea on exertion since his second COVID 19 shot. Pt also found to have a DVT.				NA				NA	NA	NA	NA	NA	NA	NA	Y	NA	NA	NA	NA	2021-05-02	2021-01-04	55	UNK	NA	NA	NA	2	NA	NA	NA	NA	NA	2021	COVID19	PFIZER\BIONTECH	EL3248	2	IM	LA
449	1296114	Myocarditis	2021-07-05	TX	87	87	NA	M	NA	Admit for heart block and asymptomatic bradycardia to 40 bpm, found to have acute myocardial injury concenring for NSTEMI vs myocarditis
450	1296136	Pericarditis	2021-07-05	NY	35	35	NA	M	NA	Acute, severe, transient substernal chest pain. Pain lasted 30-45 minutes at a time. Pt. had EKG changes consistent with pericarditis and elevated troponin. Coronary arteries were clear on Left heart catheterization, but patient had EF of 40-45% One recurrence of pain 17 hours after initial onset, otherwise asymptomatic. EKG, TTE, and Cardiac MRI concerning for myopericarditis.				5/5/2021: EKG: PR depression widespread with <1 mm ST elevation in II,III,AVF,V4,V5,V6 Elevated CRP, Troponin Negative RVP, CMV, RF, Hepatitis panel, SPEP 5/6/2021: TTE and Cardiac MRI				Adderall, Naproxen as needed for migraines (approximately once every 2 weeks)	NA	Migraines since childhood	NA	NA	NA	NA	Y	2	NA	NA	U	2021-01-05	2021-05-05	4	UNK	NA	NA	NA	2	2021-07-05	NA	NA	Y	NKDA	2021	COVID19	PFIZER\BIONTECH	NA	2	SYR	NA
451	1296139	Myocarditis	2021-07-05	PA	17	17	NA	M	NA	myopericarditis, received toradol, cardiac cath negative, admitted to hospital				troponin 43, echo normal, cardiac cath neg				none	none	none	NA	NA	NA	NA	NA	NA	NA	NA	N	2021-04-05	2021-06-05	2	PVT	NA	NA	NA	2	2021-07-05	NA	NA	NA	none	2021	COVID19	PFIZER\BIONTECH	ER8736	2	IM	RA
452	1296188	Pericarditis	2021-07-05	NJ	78	78	NA	M	NA	Severe tightness in chest. Taken to Inspira Medical Center. Tested and kept overnight for observation. Hospital cardiologist diagnosed Pericarditis and this assessment was agreed to by my own cardiologist. Hospital Course: EKG, Cardiac Enzymes (negative), No arrhythmia on telemetry, Hemodynamically stable.				EKG, Echo-cardiogram, X-ray of some kind				Vitamin D, Levothyroxine, Lisinopril, Glimepiride, Metformin, Simvastatin, Tamsulosin, Potassium Citrate	Diabetes	Diabetes, Kidney Stones	NA	NA	NA	NA	Y	1	NA	NA	Y	2021-06-04	2021-01-05	25	PUB	NA	NA	NA	2	2021-07-05	NA	Y	Y	I.V. Contrast Dye, Melon Family	2021	COVID19	PFIZER\BIONTECH	ER8729	UNK	IM	LA
453	1296591	Myocarditis	2021-07-05	WA	42	42	NA	F	NA	Dull chest pain which increased with deep breath or bending over. Blood tests revealed extremely elevated Tropinin-i and CRP levels. Required hospital stay, for 2 days				Multiple Tropinin and C-Reactive Protein tests, CT Scan, Cardiac MRI, Ultrasound Diagnosis: Myocarditis				Estarylla, Cetirizine, Multi Vitamin	none	Chronic Idiopathic Urticaria	NA	NA	NA	NA	Y	2	NA	NA	U	04/27/2021	04/29/2021	2	PHM	NA	NA	NA	2	2021-07-05	NA	Y	Y	Clindamycin, Metronidazole, Hydrocodone, Sulfa Antibiotics, Trimethoprim	2021	COVID19	PFIZER\BIONTECH	EN6204	2	SYR	LA
454	1296631	Myocarditis	2021-07-05	NA	71	71	NA	F	NA	Myocarditis Patient presented to the hospital with one episode of troponin positive chest pain. She was diagnosed with an NSTEMI for which she had a coronary angiogram which showed no significant coronary artery disease. She subsequently had CRP (normal)/ESR (mildly elevated) and DDIMER. Ddimer was elevated thus a V/Q scan was done which showed no pulmonary embolism. She went on to have a cardiac…				hsTroponin I 4685 April 16/2021 Cardiac MRI April 21/2021 Myocarditis Coronary angiogram April 17/2021 No significant coronary artery disease V/Q scan April 20/2021 No pulmonary embolism				None	None	Asthma Hypertension Hypothyroidism Osteoarthritis Right knee replacement Breast cancer with mastectomy Liver cysts	NA	NA	NA	NA	Y	6	NA	NA	U	2021-11-04	04/16/2021	5	PVT	NA	NA	NA	2	2021-07-05	NA	NA	Y	Gadolinium	2021	COVID19	MODERNA	3001654	UNK	IM	LA
455	1299091	Myocarditis	2021-08-05	NJ	22	NA	NA	M	NA	positive cardiac enzymes
456	1299336	Pericarditis	2021-08-05	MD	39	NA	NA	F	NA	acute pericarditis
457	1299825	Myocarditis	2021-08-05	MI	19	19	NA	M	NA	myopericarditis, chest pain, elevated troponin, EKG changes, moderately decreased LV function (started 3 days after vaccine administration). treated with NSAIDs				All on 5/7, 5/8 high sensitivity Troponin: 844 > 1080 > 777 ST segment changes, T wave inversions on EKG moderately reduced ejection fraction on echo to 46% from baseline 56%				Doxycycline, budesonide	None	Crohn's disease	NA	NA	NA	NA	Y	1	NA	NA	Y	2021-04-05	2021-07-05	3	OTH	NA	NA	NA	2	2021-08-05	NA	Y	Y	None	2021	COVID19	PFIZER\BIONTECH	EW0182	2	IM	LA
458	1299961	Myocarditis	2021-08-05	NA	16	16	NA	M	NA	Patient is a previously healthy 16 year-old M presenting with acute onset chest pain, shortness of breath, nausea, vomiting, malaise, fever and myalgia to ED on 5/6/2021 at 20:44. He started experiencing symptoms on 5/6/2021 morning a t06:07 AM. He received his second dose of Pfizer COVID-19 vaccine on 5/4/2021 10:: AM. In the ED, CBC, CMP and UA was within normal limits. EKG at 20:46 and again a…				EKG 5/6/2011 Echo 5/6/2011 Cardiac MRI - 5/7/2011 Troponin T -5/6/2021-5/9/2021 TSH, FT4 - 5/7/2021 HIV, HbsAg- 5/7/2021 Respiratory viral PCR - 5/6/2021 COVID-19 PCR - 5/6/2021				Zyrtec PRN, Flonase PRN	none	Asthma, well controlled, not on medications.	NA	NA	NA	NA	Y	4	NA	NA	NA	2021-04-05	2021-06-05	2	WRK	NA	NA	NA	2	2021-08-05	NA	NA	NA	none	2021	COVID19	PFIZER\BIONTECH	ER8736	2	IM	RA
459	1299961	Myocarditis	2021-08-05	NA	16	16	NA	M	NA	Patient is a previously healthy 16 year-old M presenting with acute onset chest pain, shortness of breath, nausea, vomiting, malaise, fever and myalgia to ED on 5/6/2021 at 20:44. He started experiencing symptoms on 5/6/2021 morning a t06:07 AM. He received his second dose of Pfizer COVID-19 vaccine on 5/4/2021 10:: AM. In the ED, CBC, CMP and UA was within normal limits. EKG at 20:46 and again a…				EKG 5/6/2011 Echo 5/6/2011 Cardiac MRI - 5/7/2011 Troponin T -5/6/2021-5/9/2021 TSH, FT4 - 5/7/2021 HIV, HbsAg- 5/7/2021 Respiratory viral PCR - 5/6/2021 COVID-19 PCR - 5/6/2021				Zyrtec PRN, Flonase PRN	none	Asthma, well controlled, not on medications.	NA	NA	NA	NA	Y	4	NA	NA	NA	2021-04-05	2021-06-05	2	WRK	NA	NA	NA	2	2021-08-05	NA	NA	NA	none	2021	COVID19	PFIZER\BIONTECH	EW0169	1	IM	RA
460	1299978	Myocarditis	2021-08-05	TN	46	46	NA	M	NA	Chest pains started on 5/5/21 around 4pm and worsened through 9pm. The next morning chest pains continued to the point where I went to the Emergency Room. There, a cardio ultrasound, blood work and a cardio catheter were performed. Tests for all respiratory viruses all came back negative. I was taken to the Critical Care Unit and remained under supervision overnight and through the morning 5/7/20…				I was diagnosed with Myocarditis and Pericarditis.				Pravastatin	None	None	NA	NA	Y	NA	Y	2	NA	NA	N	2021-03-05	2021-05-05	2	PHM	NA	NA	NA	2	2021-08-05	NA	Y	Y	None	2021	COVID19	PFIZER\BIONTECH	EW0168	2	SYR	LA
461	1299978	Pericarditis	2021-08-05	TN	46	46	NA	M	NA	Chest pains started on 5/5/21 around 4pm and worsened through 9pm. The next morning chest pains continued to the point where I went to the Emergency Room. There, a cardio ultrasound, blood work and a cardio catheter were performed. Tests for all respiratory viruses all came back negative. I was taken to the Critical Care Unit and remained under supervision overnight and through the morning 5/7/20…				I was diagnosed with Myocarditis and Pericarditis.				Pravastatin	None	None	NA	NA	Y	NA	Y	2	NA	NA	N	2021-03-05	2021-05-05	2	PHM	NA	NA	NA	2	2021-08-05	NA	Y	Y	None	2021	COVID19	PFIZER\BIONTECH	EW0168	2	SYR	LA
462	1300044	Myocarditis	2021-08-05	CA	28	28	NA	M	NA	Myocarditis. Developed severe headache (3 days) with chest pain (for 1 days). Noted to have high sensitivty troponin 6000 > 6000 > 8000. ECHO WNL. CTA heart, WNL.				NA				Tylenol.	NA	NA	NA	NA	NA	NA	Y	2	NA	NA	Y	2021-04-05	2021-07-05	3	PVT	NA	NA	NA	2	2021-08-05	NA	NA	NA	NA	2021	COVID19	PFIZER\BIONTECH	NA	UNK	NA	NA
463	1300103	Pericarditis	2021-08-05	WI	64	64	NA	M	NA	On 04/22/2021, a patient was determined to have pericarditis, possibly secondary to COVID-19 vaccination. The patient received his first COVID-19 vaccination (Pfizer) on 2/27/2021. The patient reported feeling poorly and presented to ER on 03/02/2021 with chest pain and dyspnea. He states the chest pain he is experienced this week is similar to the 2 episodes of chest pain he had after each of th…				NA				Acetaminophen, apixaban, atorvastatin, metoprolol, naproxen, pantoprazole, tamsulosin	none	atrial fibrillation, dyslipidemia, prediabetes, GERD, BPH	NA	NA	NA	NA	Y	3	NA	NA	Y	03/20/2021	04/22/2021	33	PVT	NA	NA	NA	2	2021-08-05	NA	NA	NA	none	2021	COVID19	PFIZER\BIONTECH	NA	UNK	IM	NA
464	1301093	Myocarditis	2021-09-05	MI	16	16	NA	F	NA	Myopericarditis with chest pain. currently improving				Echo 5/9/21 EKG - 5/7/21, 5/8/21, 5/9/21				None	None	None	NA	NA	NA	NA	NA	NA	NA	NA	U	2021-04-05	2021-07-05	3	OTH	NA	NA	NA	2	2021-09-05	NA	NA	NA	None	2021	COVID19	PFIZER\BIONTECH	EW0182	UNK	SYR	NA
465	1301113	Myocarditis	2021-09-05	MI	19	19	NA	M	NA	Myopericarditis. Chest pain that has now resolved, but continued troponin leak and EKG changes				EKG 5/8, 5/9 Echo 5/9 CBC Troponin				Omeprazole	Recent pneumothorax	Scoliosis	NA	NA	NA	NA	Y	2	NA	NA	N	2021-05-05	2021-08-05	3	PHM	NA	NA	NA	2	2021-09-05	NA	NA	Y	Amoxicillin, Cefdinir, Keflex, Azithromycin	2021	COVID19	PFIZER\BIONTECH	EW0165	UNK	SYR	NA
466	1301219	Myocarditis	2021-09-05	MN	27	27	NA	M	NA	Found to have myocarditis with troponin of 8 after presenting with three days of chest discomfort following the vaccine. Normal echocardiogram.				troponin of 8 5/9/21 , elevated x3				none	none	none	NA	NA	NA	NA	Y	NA	NA	NA	N	2021-06-05	2021-06-05	0	UNK	NA	NA	NA	2	2021-09-05	NA	Y	NA	cefixime	2021	COVID19	JANSSEN	NA	UNK	SYR	NA
467	1301379	Myocarditis	2021-09-05	NY	18	18	NA	M	NA	After 2nd vaccine dose developed myalgias, fever, chills, chest pain and shortness of breath hours afterwards which persisted and continued to worsen. Initial work up so far in the hospital appears to be myocarditis and is he is being admitted to telemetry.				EKG diffuse PR depressions, diffuse ST elevations Troponin 18 CKMB 30.4 CRP 52.9 proBNP 1950 Covid swab negative				None	None	None	NA	NA	NA	NA	Y	3	NA	NA	N	2021-06-05	2021-06-05	0	PUB	NA	NA	NA	2	2021-09-05	NA	NA	NA	Penicillin, Garlic.	2021	COVID19	MODERNA	025b21a	1	IM	RA
468	1301379	Myocarditis	2021-09-05	NY	18	18	NA	M	NA	After 2nd vaccine dose developed myalgias, fever, chills, chest pain and shortness of breath hours afterwards which persisted and continued to worsen. Initial work up so far in the hospital appears to be myocarditis and is he is being admitted to telemetry.				EKG diffuse PR depressions, diffuse ST elevations Troponin 18 CKMB 30.4 CRP 52.9 proBNP 1950 Covid swab negative				None	None	None	NA	NA	NA	NA	Y	3	NA	NA	N	2021-06-05	2021-06-05	0	PUB	NA	NA	NA	2	2021-09-05	NA	NA	NA	Penicillin, Garlic.	2021	COVID19	MODERNA	005c27a	2	NA	RA
469	1301548	Myocarditis	2021-09-05	NY	18	18	NA	M	NA	Pt developed chest pain , shortness of breath 2 days after initial COVID-19 vaccination he was admitted to Hospital with myopericarditis				EKG, cardiac echo- myopericarditis high troponin				none	covid-19 nov 2020	none	NA	NA	Y	NA	Y	2	NA	NA	U	04/14/2021	04/16/2021	2	PHM	NA	NA	NA	2	2021-09-05	NA	NA	NA	nonw	2021	COVID19	MODERNA	NA	1	SYR	AR
470	1302279	Myocarditis	2021-10-05	MD	32	32	NA	M	NA	Myocarditis, pericarditis, symptoms of chest pain and abnormal EKG/Troponin. Treated with NSAIDS				Troponin level, EKG, Echocardiogram.				None	None	None	NA	NA	NA	NA	Y	1	NA	NA	Y	04/26/2021	2021-09-05	13	PHM	NA	NA	NA	2	2021-10-05	NA	NA	NA	None	2021	COVID19	PFIZER\BIONTECH	NA	2	IM	UN
471	1302279	Pericarditis	2021-10-05	MD	32	32	NA	M	NA	Myocarditis, pericarditis, symptoms of chest pain and abnormal EKG/Troponin. Treated with NSAIDS				Troponin level, EKG, Echocardiogram.				None	None	None	NA	NA	NA	NA	Y	1	NA	NA	Y	04/26/2021	2021-09-05	13	PHM	NA	NA	NA	2	2021-10-05	NA	NA	NA	None	2021	COVID19	PFIZER\BIONTECH	NA	2	IM	UN
472	1302423	Myocarditis	2021-10-05	OH	34	34	NA	M	NA	Shortness of breath, swelling, diaphoresis. Diagnosed with myocarditis and acute heart failure which led to cardiogenic shock.				Hospitalized for one week, including ICU.				Adderal, Diovan, metoprolol	NA	Add, hypertension	NA	NA	Y	NA	Y	7	NA	NA	N	04/22/2021	04/26/2021	4	PVT	NA	NA	NA	2	2021-10-05	NA	NA	NA	Penicillin	2021	COVID19	MODERNA	NA	1	IM	AR
473	1302473	Myocarditis	2021-10-05	NJ	32	32	NA	M	NA	Acute myopericarditis 24h after 2nd dose				EKG with diffuse ST elevations and PR depression Troponin >700				NA	NA	NA	NA	NA	NA	NA	Y	NA	NA	NA	U	2021-08-05	2021-09-05	1	PVT	NA	NA	NA	2	2021-10-05	NA	NA	NA	NA	2021	COVID19	PFIZER\BIONTECH	NA	UNK	NA	NA
474	1302486	Pericarditis	2021-10-05	CA	32	32	NA	M	NA	The evening of Wednesday I began feeling chest pressure/discomfort and slight difficulty breathing. The same on Thursday, but a little worse. Friday morning at 4:30am I awoke from intense pain and pressure in my chest, difficulty breathing, and back/shoulder/neck pain. I went to the ER at 7:30 in the morning. Had tests taken, was given colchicine to help with the pain, and it did help lower the p…				EXPEDITED COVID-19 AND INFLUENZA A B PCR, RESPIRATORY UPPER, ECG 12-LEAD, CBC, ELECTROLYTE PANEL, CREATININE, WHOLE BLOOD, GLUCOSE, TROPONIN I				None	None	None	NA	NA	Y	NA	Y	2	NA	NA	N	2021-05-05	2021-05-05	0	PHM	NA	NA	NA	2	2021-10-05	NA	NA	Y	None	2021	COVID19	MODERNA	044B21A	1	SYR	LA
475	1302519	Pericarditis	2021-10-05	IL	63	63	NA	M	NA	3 days after receiving the first dose I was hospitalized with Pericarditis.				NA				None	None	None	NA	NA	NA	NA	Y	1	NA	NA	N	04/18/2021	04/22/2021	4	UNK	NA	NA	NA	2	2021-10-05	NA	NA	NA	None	2021	COVID19	PFIZER\BIONTECH	NA	2	SYR	LA
476	1302521	Myocarditis	2021-10-05	VA	40	40	NA	F	NA	Following the 2nd shot I had rapid heart beats and high fever. Within 48 hours the heartbeats and chest pain continued to intensify. In 2.26.2021 I went to the ER and my heartrate was in the 150s/160s and my heart presented to be in failure. I was admitted to the hospital for 2 days because my troponin level was high and indicated heart issues. I had mulitple EKGs and other tests as well as a hea…				2/26- EKG 2/26- blood work 2/27- Heart catheterization Echo cardiogram, EKG, songoram, stress tests, bloodwork and etc over the last 6 weeks				none	none	none	NA	NA	Y	NA	Y	2	NA	NA	N	02/24/2021	02/24/2021	0	PVT	NA	Flu Shot - analphaxsis	NA	2	2021-10-05	NA	Y	Y	Allergic to the flu shot and to levaquin	2021	COVID19	MODERNA	024M20A	2	SYR	LA
477	1302521	Pericarditis	2021-10-05	VA	40	40	NA	F	NA	Following the 2nd shot I had rapid heart beats and high fever. Within 48 hours the heartbeats and chest pain continued to intensify. In 2.26.2021 I went to the ER and my heartrate was in the 150s/160s and my heart presented to be in failure. I was admitted to the hospital for 2 days because my troponin level was high and indicated heart issues. I had mulitple EKGs and other tests as well as a hea…				2/26- EKG 2/26- blood work 2/27- Heart catheterization Echo cardiogram, EKG, songoram, stress tests, bloodwork and etc over the last 6 weeks				none	none	none	NA	NA	Y	NA	Y	2	NA	NA	N	02/24/2021	02/24/2021	0	PVT	NA	Flu Shot - analphaxsis	NA	2	2021-10-05	NA	Y	Y	Allergic to the flu shot and to levaquin	2021	COVID19	MODERNA	024M20A	2	SYR	LA
478	1303262	Myocarditis	2021-10-05	MI	45	45	NA	F	NA	Pt presented to Urgent Care on the third day after vaccine (5/9) with chest pain, left arm pain, nausea and vomiting. EKG showed T-wave inversion on V2 and pt was sent to the ED for further evaluation. At the ED, bloodwork showed a significantly elevated troponin level. Pt was admitted for a possible NSTEMI and placed on a heparin gtt, diagnosis changed to myocardial injury within the setting of …				In ED: WBC 11.09, initial troponin 345, anion gap 8, 2-hour troponin 365, CRP 107, PT/INR normal, chest xray normal. Echo and EKG with no acute changes, but EKG showed \diffuse ST elevation without reciprocal changes\". After admission: 6-hour troponin 402, CT angio of thorax with \"no pulmonary embolism, trace pericardial and small bilateral pleural effusions, indeterminate liver lesion, nonspec…							NA	NA	NA	NA	Y	NA	NA	NA	N	2021-06-05	2021-09-05	3
479	1303352	Viral pericarditis	2021-10-05	MD	62	62	NA	M	NA	Began as low grade fever and night sweats on 4/5/21. After two weeks began having difficulty breathing, and fever reached 102<U+00B0>F and was more constant. Pulse rate increased by almost 50% over 2-1/2 weeks. On 4/23/21, after 2-1/2 weeks of increasing fever, pulse rate, and breathing difficulty, pulse rate shot up past 200 so I went to the ER. Kept in ER for 4 days, was on oxygen for first 3 d…
480	1303394	Myocarditis	2021-10-05	NY	17	17	NA	M	NA	Chest pain with myocarditis				Echo WNL. Trponin as high as 15				none	none	none	NA	NA	Y	NA	NA	NA	NA	NA	Y	2021-03-05	2021-07-05	4	PVT	NA	NA	NA	2	2021-10-05	NA	NA	NA	none	2021	COVID19	PFIZER\BIONTECH	NA	2	IM	LA
481	1303505	Pericarditis	2021-10-05	WA	46	46	NA	M	NA	Complaining of chest pain, dsypnea, and pericarditits since receiving his 2nd COVID dose				NA				NA	NA	NA	NA	NA	NA	NA	NA	NA	NA	NA	U	2021-05-02	2021-06-02	1	PVT	NA	NA	NA	2	2021-10-05	NA	Y	Y	NA	2021	COVID19	PFIZER\BIONTECH	EL9261	2	IM	AR
482	1303530	Myocarditis	2021-10-05	UT	16	16	NA	M	NA	Patient received his 2nd Pfizer COVID vaccine on Tuesday 4/27/2021
483	1303631	Myocarditis	2021-10-05	PA	24	24	NA	M	NA	5/6 - 2nd dose of Pfizer COVID mRNA vaccine 5/7 - fatigue, malaise, muscle aches, fever 5/8 - near resolution of symptoms 5/8 - dinner with family and 6-7 beers
484	1304414	Pericarditis	2021-10-05	MD	62	62	NA	M	NA	Persistent fever began on 4/6/21 and persisted until diagnosis of acute pericarditis with pericardial effusion on 4/24/21.				Echo showed moderate to large pericardial effusion. CRP > 200. Treated with NSAIDs and colchicine.				NA	NA	NA	NA	NA	NA	NA	Y	3	NA	NA	Y	03/21/2021	2021-06-04	16	UNK	NA	NA	NA	2	2021-10-05	NA	NA	NA	NA	2021	COVID19	MODERNA	037A21B	UNK	IM	NA
485	1305814	Pericarditis	2021-11-05	FL	42	NA	NA	F	NA	Diagnosed with pericarditis and admitted to the hospital
486	1306198	Pericarditis	2021-11-05	VA	53	NA	NA	M	NA	Shortness of breath
487	1306329	Pericarditis	2021-11-05	FL	NA	72	NA	F	NA	pericarditis
488	1306335	Myocarditis	2021-11-05	WI	21	21	NA	M	NA	Myopericarditis requiring hospital admission. Elevated trop and decreased EF on ECHO.				ECHO, trop, EKG				None	unknown	none	NA	NA	NA	NA	Y	NA	NA	NA	U	2021-08-05	2021-11-05	3	PVT	NA	NA	NA	2	2021-11-05	NA	NA	NA	NKDA	2021	COVID19	PFIZER\BIONTECH	NA	UNK	NA	NA
489	1306598	Myocarditis	2021-11-05	IL	16	16	NA	M	NA	Pt came to ER with nausea, vomiting, difficulty breathing. Pt was coughing up blood O2 sat 90 room air initially then down to low 80's. Put on high flow 10 L nasal cannula. Diagnosis hypoxia, dyspnea at rest, pericarditis, elevated troponin 35. Transferred to second hospital. Update from them : likely myopericarditis with cardiogenic shock, respiratory failure, diffuse ST elevation on EKG, on Ino…				NA				NA	NA	NA	NA	NA	Y	NA	Y	NA	NA	NA	N	2021-06-05	2021-09-05	3	PVT	NA	NA	NA	2	2021-11-05	NA	NA	Y	NA	2021	COVID19	PFIZER\BIONTECH	NA	2	NA	NA
490	1306598	Pericarditis	2021-11-05	IL	16	16	NA	M	NA	Pt came to ER with nausea, vomiting, difficulty breathing. Pt was coughing up blood O2 sat 90 room air initially then down to low 80's. Put on high flow 10 L nasal cannula. Diagnosis hypoxia, dyspnea at rest, pericarditis, elevated troponin 35. Transferred to second hospital. Update from them : likely myopericarditis with cardiogenic shock, respiratory failure, diffuse ST elevation on EKG, on Ino…				NA				NA	NA	NA	NA	NA	Y	NA	Y	NA	NA	NA	N	2021-06-05	2021-09-05	3	PVT	NA	NA	NA	2	2021-11-05	NA	NA	Y	NA	2021	COVID19	PFIZER\BIONTECH	NA	2	NA	NA
491	1306957	Myocarditis	2021-11-05	NY	35	35	NA	F	NA	2 days after the vaccine (on 2 May), I woke with an accelerated heart rate, chest pain, tightness of chest and shortness of breath. I presented to MD where they took my vitals and an EKG. The doctor called an ambulance for me as she assessed I was potentially displaying signs of pulmonary embolism. The ambulance took me to the emergency department. I ultimately stayed there two nights, and follow…				Two nights in hospital (2-4 May) - around 6+ EKGs (on 2, 3 and 4 May), countless blood tests (on 2, 3 and 4 May), 1 urine test (2 May), 1 chest X-ray (2 May), 1 CT pulmonary angiograph (2 May), 1 ultrasound of the heart (3 May). There are extensive laboratory results stemming from all these tests, which can be provided upon request (I expect the hospital will include more details when it reports …				Contraceptive pill (Estelle)	Nil	Nil	NA	NA	NA	NA	Y	3	NA	NA	U	04/30/2021	2021-02-05	2	OTH	NA	NA	NA	2	2021-11-05	NA	Y	Y	Nil	2021	COVID19	MODERNA	005C21A	2	SYR	LA
492	1306957	Pericarditis	2021-11-05	NY	35	35	NA	F	NA	2 days after the vaccine (on 2 May), I woke with an accelerated heart rate, chest pain, tightness of chest and shortness of breath. I presented to MD where they took my vitals and an EKG. The doctor called an ambulance for me as she assessed I was potentially displaying signs of pulmonary embolism. The ambulance took me to the emergency department. I ultimately stayed there two nights, and follow…				Two nights in hospital (2-4 May) - around 6+ EKGs (on 2, 3 and 4 May), countless blood tests (on 2, 3 and 4 May), 1 urine test (2 May), 1 chest X-ray (2 May), 1 CT pulmonary angiograph (2 May), 1 ultrasound of the heart (3 May). There are extensive laboratory results stemming from all these tests, which can be provided upon request (I expect the hospital will include more details when it reports …				Contraceptive pill (Estelle)	Nil	Nil	NA	NA	NA	NA	Y	3	NA	NA	U	04/30/2021	2021-02-05	2	OTH	NA	NA	NA	2	2021-11-05	NA	Y	Y	Nil	2021	COVID19	MODERNA	005C21A	2	SYR	LA
493	1307084	Myocarditis	2021-11-05	TX	22	22	NA	M	NA	Chest pain, myocarditis, elevated troponin levels.				Troponin levels on 5/9/21 : 3,855							NA	NA	NA	NA	Y	3	NA	NA	Y	2021-06-05	2021-09-05	3
494	1307122	Myocarditis	2021-11-05	NY	26	26	NA	M	NA	myopericarditis				ECHO, troponin, EKG				none	none	asthma	NA	NA	NA	NA	Y	1	NA	NA	U	2021-08-05	2021-10-05	2	SCH	NA	NA	NA	2	2021-11-05	NA	NA	Y	nkda	2021	COVID19	MODERNA	027C21A	2	IM	LA
495	1307141	Pericarditis	2021-11-05	NY	18	18	NA	M	NA	Fever and nausea beginning in the evening after administration, improved, then onset 2 days after administration of chest pain. Presented to emergency room and subsequently admitted with diagnosis of pericarditis. Symptoms resolved within a few hours of treatment with Colchicine				ECG: diffuse ST segment elevation consistent with pericarditis. Normal CT angiography of chest. Elevated troponin to 5.68 Echocardiogram normal PCR for coxsackievirus, EBV and CMV all negative				none	None	None	NA	NA	NA	NA	Y	2	NA	NA	Y	2021-01-05	2021-03-05	2	PUB	NA	NA	NA	2	2021-11-05	NA	NA	NA	None	2021	COVID19	PFIZER\BIONTECH	ER8732	2	SYR	UN
496	1307200	Pericarditis	2021-11-05	CA	60	60	NA	M	NA	Inflammation of the tissue which surrounds the heart. Pericarditis. Taking Colchicine and Indomethacin.				Blood Bank Hold Tube							NA	NA	NA	NA	NA	NA	NA	NA	Y	03/26/2021	2021-04-04	9
497	1307303	Viral myocarditis	2021-11-05	NY	27	27	NA	F	NA	Initially presented with 5 out of 10 chest pain (substernal, no radiation, no exacerbating or relieving factors), nausea, vomiting, diarrhea, dyspnea on exertion, and fatigue. Further history obtained included decreased exercise tolerance since four weeks prior to presentation (noticeable during runs). She was found to have an abnormal EKG at an urgent care and was sent to an outside hospital eme…				Her initial EKG showed NSR with right axis deviation and TWI in V1, V3. Her initial troponin was 5.5, BNP 100. Her TTE showed severe concentric LVH, grade I diastolic dysfunction, normal LV/RV size and function, no significant valvular pathology and small pericardial effusion without tamponade physiology, IVC with >50% collapse with inspiration. She was started on heparin drip initially, aspirin,…				Oral contraceptive	None	None	NA	NA	Y	NA	Y	12	NA	Y	N	2021-07-04	04/18/2021	11	PVT	NA	NA	NA	2	2021-11-05	NA	Y	Y	None	2021	COVID19	JANSSEN	043A21A	1	IM	UN
498	1307365	Pericarditis	2021-11-05	MT	18	18	NA	M	NA	Pt developed chest pain on 5-1-2021, then went to the ER 5-4-2021, was hospitalized for pericarditis , elevated troponin 1 level, and hypokalemia. DC 5-5-2021 after 1 night in the hospital. Outcome: remains alive. TX management is colchicineo.6mg BID x 3 months and prn ibuprofen				EKG, CBC, electrolytes, cardiac biomarkers, CXR, cardiac monitoring, cont pulse oximetry, 02, PIV placement Bedside ultrasound, ECHO				none	none	none	NA	NA	Y	NA	Y	1	NA	NA	Y	04/30/2021	2021-04-05	4	PUB	NA	NA	NA	2	2021-11-05	NA	NA	NA	None	2021	COVID19	MODERNA	001C21A	2	IM	LA
499	1307412	Pericarditis	2021-11-05	CA	32	32	NA	M	NA	05/05/21-around 9 hours after vaccination developed chest pressure and mild shortness of breath. Symptoms worsened over the next 2 days and on 5/7/21 pain intensified. Pain is described as chest pressure, shoulder and back pain, and also endorsed shortness of breath due to tightness and constriction. 05/07/21-presented to ED in the morning and was admitted to the Coronary Care Unit, treated with …				See next page				None	In usual state of good health	No chronic illnesses	NA	NA	NA	NA	Y	1	NA	NA	Y	2021-05-05	2021-05-05	0	UNK	NA	NA	NA	2	2021-10-05	NA	NA	Y	No known drug, food or environmental allergies	2021	COVID19	MODERNA	044B21A	1	IM	LA
500	1307502	Myocarditis	2021-11-05	NJ	18	18	NA	M	NA	18M with no PMH s/p pfizer vaccination dose 2 on 5/4/21 who presented with chest pain. He initially had chest pain the day prior to admission with pain in his back and down his left arm. This improved with Tylenol and resolved prior to bed. On the morning of 5/6 the chest pain returned and was so severe it woke him from sleep. He was difficult for him to characterize, but he said it was all over …				NA				NO	NO	NO	NA	NA	NA	NA	Y	2	NA	NA	Y	04/13/2021	2021-04-05	21	PVT	NA	NA	NA	2	2021-11-05	NA	NA	Y	NO	2021	COVID19	PFIZER\BIONTECH	NA	2	IM	LA
501	1307502	Pericarditis	2021-11-05	NJ	18	18	NA	M	NA	18M with no PMH s/p pfizer vaccination dose 2 on 5/4/21 who presented with chest pain. He initially had chest pain the day prior to admission with pain in his back and down his left arm. This improved with Tylenol and resolved prior to bed. On the morning of 5/6 the chest pain returned and was so severe it woke him from sleep. He was difficult for him to characterize, but he said it was all over …				NA				NO	NO	NO	NA	NA	NA	NA	Y	2	NA	NA	Y	04/13/2021	2021-04-05	21	PVT	NA	NA	NA	2	2021-11-05	NA	NA	Y	NO	2021	COVID19	PFIZER\BIONTECH	NA	2	IM	LA
502	1307648	Pericarditis	2021-11-05	AK	67	67	NA	M	NA	Pericarditis.				EKG 04/26/2021.				Crestor 20 mg	none	none	NA	NA	NA	NA	NA	NA	NA	NA	N	2021-06-02	04/26/2021	79	PHM	NA	NA	NA	2	2021-11-05	NA	NA	NA	none	2021	COVID19	MODERNA	011L20A	1	IM	LA
503	1307797	Myocarditis	2021-11-05	WA	21	21	NA	M	NA	Diagnosed myocarditis, ICU x 2 days				12-Lead EKG ST elevation changes, cardiac angiogram, cardiac echo, serial blood draws, troponin levels				Sertraline	None	None	NA	NA	Y	NA	Y	4	NA	NA	U	2021-07-05	2021-09-05	2	PUB	NA	NA	NA	2	2021-11-05	NA	NA	Y	None	2021	COVID19	PFIZER\BIONTECH	ER8736	2	IM	AR
504	1307848	Myocarditis	2021-11-05	CT	23	23	NA	M	NA	Myopericarditis requiring hospitalization and cardiac MRI. Patient experienced chest pain. Patient treated with Ibuprofen 600mg TID and Colchicine 0.6mg BID.				Elevated inflammatory markers (CRP, ESR). ECG with pericarditis changes. cMRI with findings of diffuse myocarditis.				None	None	None	NA	NA	NA	NA	Y	2	NA	NA	Y	2021-06-05	2021-08-05	2	PVT	NA	NA	NA	2	2021-11-05	NA	NA	NA	None	2021	COVID19	PFIZER\BIONTECH	EW0158	2	IM	LA
505	1307881	Pericarditis	2021-11-05	NA	40	40	NA	M	NA	I30.0 - Acute nonspecific idiopathic pericarditis				NA				NA	NA	NA	NA	NA	NA	NA	Y	NA	NA	NA	NA	02/20/2021	02/22/2021	2	PVT	NA	NA	NA	2	2021-11-05	NA	NA	Y	NA	2021	COVID19	PFIZER\BIONTECH	EN5318	1	IM	LA
506	1307881	Pericarditis	2021-11-05	NA	40	40	NA	M	NA	I30.0 - Acute nonspecific idiopathic pericarditis				NA				NA	NA	NA	NA	NA	NA	NA	Y	NA	NA	NA	NA	02/20/2021	02/22/2021	2	PVT	NA	NA	NA	2	2021-11-05	NA	NA	Y	NA	2021	COVID19	PFIZER\BIONTECH	EM9810	2	IM	LA
507	1307907	Myocarditis	2021-11-05	NA	73	73	NA	F	NA	Myocarditis				As tested				Nil	None	None	NA	NA	Y	NA	Y	3	NA	NA	Y	01/29/2021	04/29/2021	90	PUB	NA	NA	NA	2	2021-11-05	NA	NA	NA	None	2021	COVID19	PFIZER\BIONTECH	NA	UNK	NA	NA
508	1307949	Pericarditis	2021-11-05	KS	23	23	NA	M	NA	Patient presented to ER 4/26/21 with sharp chest pain associated with SOB that started the night of 4/25/21. EKG suggestive of pericarditis. Troponin I peaked at 11 and trended down to 6, TTE showed normal EF, no structural abnormalities and no pericardial effusion. patient was observed overnight, did well, discharged 2nd day on Ibuprofen 600 TID PO for 2 weeks. chest pain persisted for two more …				Trop I ECHO as above				None	No past medical hx	none	NA	NA	NA	NA	Y	1	NA	NA	Y	04/22/2021	04/26/2021	4	PVT	NA	NA	NA	2	2021-11-05	NA	Y	NA	None	2021	COVID19	MODERNA	041B21A	2	IM	NA
509	1307949	Pericarditis	2021-11-05	KS	23	23	NA	M	NA	Patient presented to ER 4/26/21 with sharp chest pain associated with SOB that started the night of 4/25/21. EKG suggestive of pericarditis. Troponin I peaked at 11 and trended down to 6, TTE showed normal EF, no structural abnormalities and no pericardial effusion. patient was observed overnight, did well, discharged 2nd day on Ibuprofen 600 TID PO for 2 weeks. chest pain persisted for two more …				Trop I ECHO as above				None	No past medical hx	none	NA	NA	NA	NA	Y	1	NA	NA	Y	04/22/2021	04/26/2021	4	PVT	NA	NA	NA	2	2021-11-05	NA	Y	NA	None	2021	COVID19	MODERNA	003B21A	1	IM	NA
510	1308223	Myocarditis	2021-11-05	PA	26	26	NA	F	NA	Presented with chest pain. Evaluation revealed perimyocarditis				NA				None	None	None	NA	NA	NA	NA	Y	2	NA	NA	Y	2021-05-05	2021-06-05	1	PVT	NA	NA	NA	2	2021-11-05	NA	NA	NA	None	2021	COVID19	PFIZER\BIONTECH	NA	2	IM	NA
511	1309631	Myocarditis	2021-12-05	IA	21	NA	NA	F	NA	myopericarditis
512	1310012	Pericarditis	2021-12-05	WI	27	27	NA	M	NA	Patient reported chest pain for 2 days and intermittent jaw pain after receiving his second Pfizer COVID vaccine on 4/22, and presented to the ER on 4/25 with a headache and emesis. An ECHO was performed and LVEF was 45%, and an EKG showed possible ST elevation. Per the Safety and Efficacy of the BNT162b2 mRNA Covid-19 Vaccine study there were no reports of STEMI being an adverse effect. Given th…				NA				NA	None	None	NA	NA	NA	NA	Y	2	NA	NA	NA	04/22/2021	04/25/2021	3	PVT	NA	NA	NA	2	2021-12-05	NA	NA	Y	NA	2021	COVID19	PFIZER\BIONTECH	NA	2	IM	UN
513	1310120	Myocarditis	2021-12-05	OH	16	16	NA	M	NA	The patient developed severe chest pain on the 4th day after the vaccine, he presented to the local emergency room and had the abnormal tests as described below. His symptoms improved rapidly but due to active myocarditis was given recommendations for limited activity to reduce risk of fatal arrhythmia				EKG 5/10/21 abnormal, diffusely elevated ST segments Troponin T (ng/L) 5/10/21 were 849, 869 Echo (TTE) on 5/10/21 (limited) and 5/11/21 (full) with normal EF and grossly unremarkable Cardiac MRI 5/11/21 showed focal inflammatory changes in the lateral and apical walls consistent with myocarditis. reactive appearing left axillary lymphadenopathy consistent with recent vaccine				None	None	None	NA	NA	Y	NA	Y	2	NA	NA	Y	2021-06-05	2021-10-05	4	UNK	NA	NA	NA	2	2021-12-05	NA	Y	Y	None	2021	COVID19	PFIZER\BIONTECH	NA	2	IM	NA
514	1310189	Myocarditis	2021-12-05	KS	18	18	NA	M	NA	Patient presented as a transfer to our facility for Myopericarditis. He had received 2nd covid vaccine on Friday (5/7/21), subsequently had mild body aches the next day that improved with otc Tylenol. On sunday night he started to develop mild chest pain. Monday morning his pain acutely worsened with 8/10 chest pain, shortnes of breath, and emesis x1. He was ultimately found to have myopericaridi…				Cardiac MRI - 5/11/2021 Echocardiogram - 5/11/2021 Troponin and EKG - 5/10 CBC, CMP, Mag - 5/10 - 5/12				Fluoxetine	None	Depression, Intermittent Asthma, ADHD	NA	NA	NA	NA	Y	2	NA	NA	Y	2021-07-05	2021-10-05	3	PVT	NA	NA	NA	2	2021-12-05	NA	NA	NA	Jackfruit	2021	COVID19	PFIZER\BIONTECH	unknown	2	IM	UN
515	1310285	Myocarditis	2021-12-05	OH	21	21	NA	M	NA	Chest pain, elevated troponin. Acute myocarditis confirmed by cardiac MRI				ECHO 5/11 Cardiac MRI 5/11				None	None	None	NA	NA	NA	NA	Y	2	NA	NA	U	2021-08-05	2021-11-05	3	PVT	NA	NA	NA	2	2021-12-05	NA	NA	NA	A	2021	COVID19	PFIZER\BIONTECH	ER8736	2	IM	LA
516	1310448	Myocarditis	2021-12-05	CO	21	21	NA	M	NA	This is a very pleasant and healthy 21-year-old with history of migraines with aura who presents to the ER 2 days after receiving his second Materna vaccine with complaint of chest pain, myalgias and fatigue. Patient reports normal postvaccination myalgias and fatigue for the last 2 days but had onset of left-sided chest pain that radiates to his upper back and is worse with deep inspiration, som…				NA				N/A	No	No	NA	NA	NA	NA	NA	NA	NA	NA	U	2021-08-05	2021-09-05	1	PVT	NA	NA	NA	2	2021-12-05	NA	NA	Y	Pollen	2021	COVID19	MODERNA	NA	2	IM	NA
517	1310448	Pericarditis	2021-12-05	CO	21	21	NA	M	NA	This is a very pleasant and healthy 21-year-old with history of migraines with aura who presents to the ER 2 days after receiving his second Materna vaccine with complaint of chest pain, myalgias and fatigue. Patient reports normal postvaccination myalgias and fatigue for the last 2 days but had onset of left-sided chest pain that radiates to his upper back and is worse with deep inspiration, som…				NA				N/A	No	No	NA	NA	NA	NA	NA	NA	NA	NA	U	2021-08-05	2021-09-05	1	PVT	NA	NA	NA	2	2021-12-05	NA	NA	Y	Pollen	2021	COVID19	MODERNA	NA	2	IM	NA
518	1310544	Myocarditis	2021-12-05	CA	21	21	NA	M	NA	myocarditis				troponin 5				no	no	no	NA	NA	NA	NA	Y	1	NA	NA	U	04/30/2021	2021-03-05	3	PVT	NA	NA	NA	2	2021-12-05	NA	NA	NA	no	2021	COVID19	MODERNA	NA	UNK	NA	NA
519	1310674	Pericarditis	2021-12-05	CA	31	31	NA	M	NA	PRIOR TO FIRST DOSE I WAS STRONG. I COMPLETED A 240 MILE HIKE IN RECORD TIME. 2 DAYS AFTER FIRST DOSE I EXPERIENCED TROUBLE BREATHING AND FATIGUE. I THOUGHT THIS WAS NORMAL SIDE EFFECT. I COULD NOT WALK AROUND THE BLOCK WITHOUT RUNNING OUT OF BREATH. SYMPTOMS LASTED AN ENTIRE MONTH. AFTER SECOND DOSE, THE VACCINE CLINIC RECOMMENDED I CALL MY DOCTOR. DOCTOR ADVISED I GO TO ER. 2 DAYS LATER, I GO T…				3/7/21 CT, X RAY, STRESS TEST, ECHO, STRESS ECHO ALL CAME BACK UNREMARKABLE. TROPONINS NORMAL. THYROID NORMAL. HOWEVER MY C-REACTIVE PROTEIN WAS HIGH. BECAUSE I RESPONDED WELL TO FIRST ROUND OF NSAIDS, I WAS DIAGNOSED WITH INFLAMMATION OF THE HEAR.				None. Non-drinker. Non-smoker.	None	Prior to vaccine, nothing. After vaccine, I have since been diagnosed with pericarditis by 2 different cardiologists from different health care systems.	NA	NA	NA	NA	Y	3	NA	Y	N	2021-05-02	2021-07-02	2	WRK	NA	NA	NA	2	2021-12-05	NA	Y	Y	None	2021	COVID19	PFIZER\BIONTECH	EN5318	1	SYR	LA
520	1310674	Pericarditis	2021-12-05	CA	31	31	NA	M	NA	PRIOR TO FIRST DOSE I WAS STRONG. I COMPLETED A 240 MILE HIKE IN RECORD TIME. 2 DAYS AFTER FIRST DOSE I EXPERIENCED TROUBLE BREATHING AND FATIGUE. I THOUGHT THIS WAS NORMAL SIDE EFFECT. I COULD NOT WALK AROUND THE BLOCK WITHOUT RUNNING OUT OF BREATH. SYMPTOMS LASTED AN ENTIRE MONTH. AFTER SECOND DOSE, THE VACCINE CLINIC RECOMMENDED I CALL MY DOCTOR. DOCTOR ADVISED I GO TO ER. 2 DAYS LATER, I GO T…				3/7/21 CT, X RAY, STRESS TEST, ECHO, STRESS ECHO ALL CAME BACK UNREMARKABLE. TROPONINS NORMAL. THYROID NORMAL. HOWEVER MY C-REACTIVE PROTEIN WAS HIGH. BECAUSE I RESPONDED WELL TO FIRST ROUND OF NSAIDS, I WAS DIAGNOSED WITH INFLAMMATION OF THE HEAR.				None. Non-drinker. Non-smoker.	None	Prior to vaccine, nothing. After vaccine, I have since been diagnosed with pericarditis by 2 different cardiologists from different health care systems.	NA	NA	NA	NA	Y	3	NA	Y	N	2021-05-02	2021-07-02	2	WRK	NA	NA	NA	2	2021-12-05	NA	Y	Y	None	2021	COVID19	PFIZER\BIONTECH	EN6955	2	SYR	RA
521	1310730	Myocarditis	2021-12-05	NA	22	22	NA	M	NA	myocarditis				NA				none	NA	NA	NA	NA	NA	NA	Y	NA	NA	NA	NA	2021-07-05	2021-10-05	3	UNK	NA	NA	NA	2	2021-12-05	NA	NA	NA	NA	2021	COVID19	MODERNA	NA	UNK	NA	NA
522	1310821	Myocarditis	2021-12-05	CA	27	27	NA	M	NA	Pain in my chest, arms, back, shortness of breath, dizziness, heart palpitations. I was diagnosed with Myocarditis. I was an athlete my entire life and still don't feel good after 3 months. Still have back pains that are incredibly painful. I have not exercised in 3 months. I was put on prednisone and Colchicine.				Angiogram, echocardiogram, x-rays, MRI's, blood work. All happened Feb 12-13.				None	None	None	NA	NA	NA	NA	Y	3	NA	NA	U	2021-09-02	2021-12-02	3	PVT	NA	NA	NA	2	2021-12-05	NA	NA	NA	None	2021	COVID19	MODERNA	NA	UNK	IM	RA
523	1310854	Pericarditis	2021-12-05	MO	31	31	NA	M	NA	Acute pericarditis. Treated with colchicine and ibuprofen. Promptly improved.				EKG w/ diffuse ST elevations. Troponin of 13. CRP of 36.				none	None known	None known	NA	NA	NA	NA	NA	NA	NA	NA	Y	04/28/2021	2021-02-05	4	PHM	NA	NA	NA	2	2021-12-05	NA	Y	NA	Sulfa drugs	2021	COVID19	PFIZER\BIONTECH	NA	UNK	NA	NA
524	1311229	Myocarditis	2021-12-05	NY	26	26	NA	F	NA	Myopericarditis, troponin 7.4. Pt admitted to hospital 4/30/2021-5/3/2021. Slightly reduced EF initially, started on heparin drop for c/f LV thrombus. EF normal, c/f LV thrombus resolved at time of discharge. Pt discharged on cochicine x 3 months, to f/u with cardiology.				NA				Nexplanon Birth Control	None	None	NA	NA	NA	NA	Y	3	NA	NA	Y	04/27/2021	04/30/2021	3	PVT	NA	NA	NA	2	2021-12-05	NA	Y	NA	None	2021	COVID19	MODERNA	NA	UNK	NA	NA
525	1311505	Pericarditis	2021-12-05	CA	25	25	NA	M	NA	Chest and heart pain. Doctors diagnosed Pericarditis and inflammation of heart				Tests ran on 5/10 and 5/11				None	No	No	NA	NA	NA	NA	NA	NA	NA	NA	Y	2021-07-05	2021-08-05	1	UNK	NA	NA	NA	2	2021-12-05	NA	Y	Y	Penacilin	2021	COVID19	PFIZER\BIONTECH	NA	UNK	SYR	NA
526	1311758	Myocarditis	2021-12-05	MA	18	18	NA	M	NA	Patient is a healthy 18 year old male with no history of Covid-19. Received 1 dose Moderna vaccine 5/8/21. Felt malaise, febrile to 103.5 that evening, 5/9/21 began experiencing chest pain. 5/11/21 presented to emergency department. Diagnosed Myopericarditis of unknown origin. Cannot exclude inflammatory response from vaccine as etiology.				5/11/21 - EKG with diffuse ST elevations, Troponin elevation, peak > 20, CRP 66, Creatine Kinase 1,043,Imaging as below: Cardiac MRI, IMPRESSION: 1. Mildly suppressed left ventricular systolic function with calculated ejection fraction 44%. No focal wall motion abnormality. 2. Question of mild pericardial enhancement with subepicardial distribution delayed enhancement involving the basal and mid …				multivitamin	mild congestion	none	NA	NA	Y	NA	Y	2	NA	NA	N	2021-08-05	2021-08-05	0	PUB	NA	NA	NA	2	2021-12-05	NA	NA	NA	none	2021	COVID19	MODERNA	NA	UNK	IM	NA
527	1312045	Myocarditis	2021-12-05	CA	18	18	NA	M	NA	Patient admitted to my hospital 4 days after second dose of Pfizer vaccine for Covid with imaging confirmed myopericarditis				elevated troponin, peaked at 12 on 5/10/2021 -CTA chest with contrast 5/9: No evidence of pulmonary embolus or other acute thoracic abnormality -CTA coronary 5/9: patent coronary arteries, but EF was 32%. Calcium score 0. -Echocardiogram 5/9: normal EF and no wall motion abnormalities. -cardiac MRI 5/10: Patchy delayed enhancement within the subepicardial basal inferolateral wall, compatible with…				None	None	None	NA	NA	NA	NA	Y	3	NA	NA	Y	2021-05-05	2021-09-05	4	PVT	NA	NA	NA	2	2021-12-05	NA	NA	NA	NKDA	2021	COVID19	PFIZER\BIONTECH	NA	UNK	NA	NA
528	1312600	Myocarditis	2021-12-05	CO	42	42	NA	F	NA	Chest pain briefly at 6am on 4/23/21. Chest pain returned at 9am and was more severe. I went to the emergency room. I was given aspirin and ibuprofen and was admitted to the hospital because of elevated troponin. I was given heparin on 4/24/21. Diagnosis - presumed mild myocarditis.				Bloodwork to monitor troponin (0.55->2.06 -> 2.07 -> 1.7 -> 1.22) EKG - normal Cardiac catheterization - normal Echocardiogram - normal CT angiography - normal				Xiidra eye drops Optiv Refresh eye drops Magnesium	None	None	NA	NA	NA	NA	Y	2	NA	NA	U	04/20/2021	04/23/2021	3	OTH	NA	NA	NA	2	2021-12-05	NA	Y	Y	None	2021	COVID19	MODERNA	044B21A	2	IM	LA
529	1312858	Pericarditis	05/13/2021	FL	72	72	NA	F	NA	pericarditist
530	1313037	Myocarditis	05/13/2021	AK	50	NA	NA	F	NA	second dose was April 2nd and and her one two weeks earlier
531	1313040	Pericarditis	05/13/2021	IL	23	NA	NA	M	NA	Extreme heart pain
532	1313043	Pericarditis	05/13/2021	CO	45	NA	NA	F	NA	Pericarditis
533	1313620	Myocarditis	05/13/2021	IN	65	65	NA	M	NA	Severe inflammation and pain around heart and lungs, joint pain, nerve pain, vivid malar rash. Looked like a full blown Lupus flare up. I've never had that before.				NA				Carvedlol, Amlodipine, L-carnitine, methylcobalamin	NA	Aortic arch replaced due to coarctation, loss of bottom lobe of left lung. I suspect that I'm genetically chimeric. Metabolic issues. Mitochondrial disfunction	NA	NA	NA	NA	NA	NA	NA	NA	U	2021-01-04	2021-08-04	7	UNK	NA	Childhood vaccinations nearly killed me.	NA	2	05/13/2021	NA	NA	NA	Wheat, potatoes, sulfite preservatives	2021	COVID19	MODERNA	NA	2	NA	RA
534	1313852	Myocarditis	05/13/2021	NY	17	17	NA	M	NA	presented to ER for chest pain on 5/11 and 5/12, diagnosed with myopericarditis with elevated troponin level, abnormal ECG
535	1314425	Myocarditis	05/13/2021	IN	50	50	NA	M	NA	Myocarditis				Elevated tropin levels Normal ecg and echocardiogram Did an angiogram that revealed no blockage but there was inflammation in the hear				NA	NA	NA	NA	NA	NA	NA	Y	2	NA	NA	N	03/30/2021	2021-11-05	42	PVT	NA	NA	NA	2	05/13/2021	NA	NA	NA	NA	2021	COVID19	PFIZER\BIONTECH	NA	UNK	NA	NA
536	1314450	Myocarditis	05/13/2021	CA	23	23	NA	M	NA	Acute NSTEMI versus myopericarditis versus COVID-19 side effect. Patient requires telemetry monitoring due to high risk for electrolyte imbalance, sudden death from myocardial injury Follow-up cardiology recommendations for discharge planning, recommends to monitor for 24 hours while troponins are trending down. Follow-up respiratory panel possible viral infection as a source of NSTEMI. Replace m…				Cardiac Catheteraization				None	No Chronic Problems Documented	NA	NA	NA	Y	NA	Y	4	NA	NA	N	2021-08-05	2021-09-05	1	UNK	NA	NA	NA	2	05/13/2021	NA	Y	Y	No Known Drug Allergies	2021	COVID19	MODERNA	UNKNOWN	2	NA	NA
537	1314732	Myocarditis	05/13/2021	NY	17	17	NA	M	NA	Diagnosed with myocarditis on day of admission, found to have elevated troponin levels, currently hospitalized for observation and potential supportive care, however patient with no cardiac compromise and stable. Patient with chest pain that has resolved.				NA				NA	NA	NA	NA	NA	Y	NA	Y	NA	NA	NA	N	2021-07-05	2021-10-05	3	PVT	NA	NA	NA	2	05/13/2021	NA	Y	NA	NA	2021	COVID19	PFIZER\BIONTECH	NA	UNK	NA	NA
538	1314908	Pericarditis	05/13/2021	CA	53	53	NA	F	NA	shortly after vaccine, experience chest tightness, palpitations, dyspnea, cough, sweating and fever. Admitted to hospital 3 days later, found to have new pericardial effusion, secondary to acute pericarditis from possible vaccine. Pericardiocentesis removed 250ml proteinaceous material. Also experienced flash pulmonary edema which required intubation x1 day but resolved quickly.				5/10-CT and ECHO with new pericardial effusion, WBC 19, lactate 2.6 and troponin 0.19, ALT, TBili, D-dimer >4, PT>15.4, COVID neg, Chem 10 5/11 CRP 27.9, ESR 117, C3, C4, dsDNA ab, pericardial fluid cytology and culture 5/12 LDH, TP of pericardial fluid				abilify 5mg, plaquenil 200 daily, risperdal 0.5mg, trazodone	no	Lupus, Bipolar type 1, Raynauds	NA	NA	Y	NA	Y	3	NA	NA	Y	2021-08-05	2021-08-05	0	PVT	NA	NA	NA	2	05/13/2021	NA	Y	Y	NKDA	2021	COVID19	PFIZER\BIONTECH	NA	1	SYR	NA
539	1315653	Myocarditis	05/13/2021	FL	17	17	NA	M	NA	Myocarditis. Patient initially presented with chest pain 12 hours after vaccination. No other risk factors. Patient required to be in Pediatric ICU for treatment and cardiac monitoring.				Elevated troponin- highest level was 11.6 on 5/7.				None	None	Asthma	NA	NA	NA	NA	Y	7	NA	NA	Y	2021-02-05	2021-03-05	1	PVT	NA	NA	NA	2	05/13/2021	NA	NA	Y	None	2021	COVID19	PFIZER\BIONTECH	NA	UNK	NA	NA
540	1316203	Myocarditis	05/14/2021	FL	22	NA	NA	M	NA	Pericarditis
541	1316203	Pericarditis	05/14/2021	FL	22	NA	NA	M	NA	Pericarditis
542	1316233	Pericarditis	05/14/2021	MN	72	NA	NA	F	NA	Pericarditis
543	1316235	Myocarditis	05/14/2021	FL	20	NA	NA	M	NA	Mild myocarditis
544	1316299	Myocarditis	05/14/2021	HI	30	30	NA	M	NA	4/28 4am Fatigue 8am joint pain 10 am chest pain, difficulty breathing 8pm chills, sweating 4/29 Chest pain 4/30 2am vomite, chest pain, sweating, difficulty breathing. 3am myocarditis.				health has them				NA	NA	NA	NA	NA	Y	NA	Y	2	NA	NA	U	04/27/2021	04/28/2021	1	PVT	NA	NA	NA	2	05/14/2021	NA	Y	Y	NA	2021	COVID19	PFIZER\BIONTECH	Er8736	1	SYR	LA
545	1316686	Pericarditis	05/14/2021	CA	52	52	NA	M	NA	New onset peripheral edema, found to have pericarditis and bilateral pleural effusions without apparent underlying cardiac pathology, infection, or malignancy. Inflammatory markers also elevated.				Chest X-ray and CT scan performed on 5/13/21.				None	None	None	NA	NA	NA	NA	Y	NA	NA	NA	N	2021-12-05	2021-12-05	0	PVT	NA	NA	NA	2	05/14/2021	NA	NA	Y	None	2021	COVID19	PFIZER\BIONTECH	NA	2	IM	NA
546	1316735	Myocarditis	05/14/2021	IL	18	18	NA	F	NA	Post Vaccine Myocarditis				Cardiac MRI confirmed diagnosis				ACZONE 7.5 % Gel with Pump APPLY TO THE AFFECTED AREA S TO ACNE AREAS EVERY MORNING, R-2, DAW, Historical Med azelastine 137 mcg (0.1 %) nasal spray 2 sprays by Nasal route 2 (two) times daily. Use in each nostril as directed, Historical M	Acid Reflux	Acid Reflux	NA	NA	NA	NA	Y	3	NA	NA	NA	2021-05-05	2021-09-05	4	UNK	NA	NA	NA	2	05/14/2021	NA	NA	NA	None	2021	COVID19	PFIZER\BIONTECH	NA	UNK	IM	NA
547	1316761	Myocarditis	05/14/2021	IL	18	18	NA	F	NA	Post Vaccine Myocarditis				cardiac mri confirmed				Clindamycin-Tretinoin (VELTIN) 1.2-0.025 % Gel APPLY A PEA-SIZED AMOUNT TO AREAS OF ACNE EVERY OTHER NIGHT OR NIGHTLY AS TOLERATED., Historical Med fluorouracil 5 % cream Historical Med imiquimod 5 % cream Historical Med LO LOESTRIN FE 1	none	none	NA	NA	NA	NA	Y	3	NA	NA	NA	2021-05-05	2021-09-05	4	UNK	NA	NA	NA	2	05/14/2021	NA	NA	NA	none	2021	COVID19	PFIZER\BIONTECH	NA	UNK	NA	NA
548	1317129	Myocarditis	05/14/2021	CA	17	17	NA	M	NA	HI, couple days after my son (17 years old) got the 2nd shot he was heaving a pressure in his chest and left arm so we rushed him to the hospital. When we got to the hospital with his level of 26 (normal 1) and blood test show also lever inflammation they hospitalized him right away. He was there 3 days and just got released. now he need to be under care with medication and visit to a heart cardi…				Inflammation of the heart, many test was takes				NA	NA	NA	NA	NA	Y	NA	Y	3	NA	NA	U	2021-07-05	2021-10-05	3	PVT	NA	NA	NA	2	05/14/2021	NA	NA	NA	NA	2021	COVID19	PFIZER\BIONTECH	EW0182	2	SYR	RA
549	1317296	Pericarditis	05/14/2021	CA	60	60	NA	M	NA	presented with chest pressure and difficulty breathing 4/15/21, eventually admitted 5/6/21 for pericarditis with atrial flutter. No PE on CT chest				NA				protonix, prozac, ativan, statin	NA	NA	NA	NA	NA	NA	Y	2	NA	NA	U	02/24/2021	2021-12-04	47	PVT	NA	NA	NA	2	05/14/2021	NA	NA	NA	NA	2021	COVID19	MODERNA	010A21A	1	NA	NA
550	1317296	Pericarditis	05/14/2021	CA	60	60	NA	M	NA	presented with chest pressure and difficulty breathing 4/15/21, eventually admitted 5/6/21 for pericarditis with atrial flutter. No PE on CT chest				NA				protonix, prozac, ativan, statin	NA	NA	NA	NA	NA	NA	Y	2	NA	NA	U	02/24/2021	2021-12-04	47	PVT	NA	NA	NA	2	05/14/2021	NA	NA	NA	NA	2021	COVID19	MODERNA	046A2119	2	NA	NA
551	1317630	Myocarditis	05/14/2021	HI	19	19	NA	M	NA	Myocarditis				EKG, Troponin, CT angiogram, Echocardiogram, Cardiac MRI				none	none	none	NA	NA	NA	NA	NA	NA	NA	NA	N	2021-10-05	05/13/2021	3	PVT	NA	NA	NA	2	05/14/2021	NA	NA	Y	none	2021	COVID19	MODERNA	NA	UNK	NA	NA
552	1317664	Myocarditis	05/14/2021	WA	48	48	NA	F	NA	Myopericarditis.				Elevated troponin, pain consistent with pericarditis.				None	None	None	NA	NA	NA	NA	NA	NA	NA	NA	U	2021-11-05	05/13/2021	2	PVT	NA	NA	NA	2	05/14/2021	NA	Y	Y	None	2021	COVID19	PFIZER\BIONTECH	NA	2	IM	LA
553	1317677	Myocarditis	05/14/2021	WA	28	28	NA	M	NA	Chest pain started 2 days after the second dose of Pfizer vaccine. Found to have myocarditis requiring admission. Full recovery is expected.				Troponin peak = 9 EF = 55%, normal echo				None	None	None	NA	NA	NA	NA	Y	2	NA	NA	NA	2021-10-05	2021-12-05	2	PVT	NA	NA	NA	2	05/14/2021	NA	NA	NA	NKDA	2021	COVID19	PFIZER\BIONTECH	NA	2	IM	NA
554	1317773	Myocarditis	05/14/2021	CA	63	63	NA	M	NA	63 yo male received 1st dose of Moderna Vaccine on 3/31/21. Admitted to hospital on 4/6/21 then transferred to another Hospital on 4/12/21 for idiopathic pericardial effusion, acute kidney injury then released home on 4/23/21. He presented to hospital on 4/25/21 with acute respiratory failure, septic shock, cardiogenic shock, acute myocarditis and acute on chronic kidney injury. Transferred to di…				NA				NA	NA	Carniopharyngioma, asthma, hyperlipidemia	NA	NA	NA	NA	Y	NA	NA	NA	U	03/31/2021	2021-06-04	6	PVT	NA	NA	NA	2	05/14/2021	NA	Y	Y	NA	2021	COVID19	MODERNA	026B21A	1	IM	LA
555	1318207	Myocarditis	05/14/2021	NA	23	23	NA	F	NA	4 days after patient received her second COVID 19 vaccine, she developed midsternal chest tightness radiating to bilateral jaw and left arm while driving that persisted therefore, she came to hospital for further treatment and evaluation. She was found to have elevated Troponin T 5th Gen and a cardiac MRI was done showing acute myopericarditis. She also subsequently developed EKG changes as well.				NA				NA	NA	NA	NA	NA	NA	NA	Y	2	NA	NA	NA	2021-08-05	2021-12-05	4	UNK	NA	NA	NA	2	05/14/2021	NA	NA	NA	NA	2021	COVID19	PFIZER\BIONTECH	EW0173	2	IM	LA
556	1318229	Myocarditis	05/14/2021	MI	94	94	NA	M	NA	My father was experiencing, weak pulse and crushing chest pain since his injection. He has long standing CHF managed with meds which have never caused side effects. He has been admitted to the Hospital approximately 4 days after injection . He is continuing to have chest pain and was seen again today by his Doctor.				EKG, Cardiac labs, Metabolic panel. Due to kidney function his doctor was unable to perform a CTA to eval for clots. His doctor now believes he is suffering from myocarditis.				Eliquis, Lisinipril	NA	CHF	NA	NA	NA	NA	Y	4	NA	NA	N	04/26/2021	04/27/2021	1	PHM	NA	Flu like symptoms following a flu shot	NA	2	05/14/2021	NA	Y	Y	No alleriges	2021	COVID19	MODERNA	NA	1	NA	AR
557	1318669	Pericarditis	05/14/2021	WA	21	21	NA	M	NA	Chest pain on 5/13 and seen in ED at Hospital.				ECG and Blood work- pericarditis vs possible early MI				Adderall BID Ibuprofen PRN	None	None	NA	NA	NA	NA	Y	NA	NA	NA	U	2021-11-05	05/13/2021	2	SCH	NA	NA	NA	2	05/14/2021	NA	NA	Y	None	2021	COVID19	MODERNA	017C21A	2	IM	NA
558	1318969	Pericarditis	05/14/2021	MN	56	56	NA	M	NA	Minor chest pain start 22:30. At 13:00 on 05/09, pain quickly Increased to Severe Chest pressure within 15 min . EMS dispatched. Initially treated as possible heart attack with aspirin and nitro with no results. Pain stable and controlled in approx. 4 hrs with Morphine. Acute Pericarditis diagnosed. Released 05/11 approx . 19:00 hr. Follow up treatment with Ibuprofen and Mitigare.				ECG , several blood tests, CT scan, Echocardiogram Chem stress test with tracer dye and imaging, Angiogram				Ritalin 5mg once daily Ritalin 20mg ER once daily nutritional liquid supplement (Vibe) 1 oz. daily	None	None	NA	NA	NA	NA	Y	3	NA	NA	Y	04/25/2021	2021-08-05	13	PVT	NA	NA	NA	2	05/14/2021	NA	Y	Y	Celiac disease since 10 mo. - Gluten free diet	2021	COVID19	MODERNA	006C21A	2	IM	LA
559	1320294	Myocarditis	05/15/2021	NA	38	NA	NA	M	NA	Myocarditis
560	1320301	Myocarditis	05/15/2021	FL	22	NA	NA	M	NA	myocarditis
561	1320301	Pericarditis	05/15/2021	FL	22	NA	NA	M	NA	myocarditis
562	1320682	Myocarditis	05/15/2021	CA	17	17	NA	M	NA	chest pain, palpitations admitted for myocarditis now with troponin of 17 today 5/15				Admission, regular blood labs, EKGs, Echo				flax seed sometimes,	diarrhea from 5/9	none	NA	NA	Y	NA	Y	NA	NA	NA	N	2021-10-05	2021-11-05	1	UNK	NA	NA	NA	2	05/15/2021	NA	NA	NA	seasonal allergies, hay fever	2021	COVID19	PFIZER\BIONTECH	EW0171	2	IM	RA
563	1320967	Myocarditis	05/15/2021	MI	18	18	NA	M	NA	Myopericarditis developed significant chest pain, sob on 5/6/2021. hospitalized 5/7/2021.				Significant elevated troponins 5/7/2021 ECHOcardiogram 5/7/2021 normal				Adderall XR 10mg	none	ADHD - uses Adderall	NA	NA	NA	NA	Y	2	NA	NA	Y	2021-04-05	2021-06-05	2	PVT	NA	NA	NA	2	05/15/2021	NA	NA	Y	Amoxicillin	2021	COVID19	PFIZER\BIONTECH	EW0175	2	IM	LA
564	1321207	Myocarditis	05/15/2021	CA	18	18	NA	M	NA	Gave me heart and chest pain (diagnosed with myocarditis)				NA				NA	NA	NA	NA	NA	NA	NA	Y	3	NA	NA	Y	04/23/2021	04/28/2021	5	PHM	NA	NA	NA	2	05/15/2021	NA	Y	Y	NA	2021	COVID19	PFIZER\BIONTECH	NA	UNK	NA	NA
565	1321373	Myocarditis	05/15/2021	NJ	45	45	NA	M	NA	Diagnosed with Myocarditis. Severe chest pain began at 2:30am. Went to hospital ER at 4am. Was given an ekg and blood test which showed a potential heart attack and was treated with Nitroglycerin at 4:30 am. Was given a cardiac catheterization at 6am that showed no heart attack and no arterial obstructions but showed one wall of the heart was not functioning properly. Heart issue was confirmed la…				5/13 and 5/14-ekg (8-10 times) 5/13-5/15: various blood tests (8-10 times) 5/13: echocardiogram				None	None	None	NA	NA	Y	NA	Y	3	NA	NA	N	2021-10-05	05/13/2021	3	PHM	NA	NA	NA	2	05/15/2021	NA	NA	Y	None	2021	COVID19	MODERNA	NA	2	IM	LA
566	1321408	Myocarditis	05/15/2021	CA	24	24	NA	M	NA	patient had chest pain and SOB Day 2 after vaccine and in ER has signs of myocarditis requiring hospitalization				5/15/21: very elevated troponin, abnormal EKG CT chest negative for pulmonary embolism or pericardial effusion, ECHOcardiogram normal				testosterone injection Q2 weeks	NONE	hypogonadism	NA	NA	Y	NA	Y	NA	NA	NA	U	2021-12-05	05/13/2021	1	PUB	NA	NA	NA	2	05/15/2021	NA	NA	Y	NONE	2021	COVID19	MODERNA	NA	2	NA	LA
567	1321512	Pericarditis	05/16/2021	TX	36	36	NA	M	NA	Pericarditis, pericardial effusion that was removed using a procedure.				Blood tests, EKG, Echocardiogram all performed from April 30th to May 10th.				None	None	None	NA	NA	Y	NA	Y	5	NA	NA	N	2021-06-04	04/27/2021	21	UNK	NA	NA	NA	2	05/16/2021	NA	NA	Y	None	2021	COVID19	PFIZER\BIONTECH	NA	2	SYR	LA
568	1322232	Myocarditis	05/16/2021	MO	26	26	NA	M	NA	Presented with chest pain and dyspnea. Admitted to the hospital. Initially, the diagnosis was NSTEMI. Further testing showed myocarditis.				Elevated troponin: peak 5.95 (normal range for lab 0.00 - 0.03) Cardiac MRI was consistent with acute myocarditis. Cardiac CT scan showed normal coronary arteries.				NA	None	None	NA	NA	NA	NA	Y	2	NA	NA	N	04/30/2021	2021-04-05	4	UNK	NA	NA	NA	2	05/16/2021	NA	NA	NA	NA	2021	COVID19	PFIZER\BIONTECH	Not known	2	IM	NA
569	1322953	Myocarditis	05/17/2021	CA	27	27	NA	M	NA	27 yo male with 3 days of fevers, chest pain x 3 days, beginning on 5/14/21 and presented to ED on 5/17/21. Found to have pericarditis and myocarditis, troponin I of 32.				ECG with diffuse st elevation, troponin I of 32. Echo with ef of 55%, no effusion. No e/o chf. Presumed myocarditis. Associated with 2nd dose of Moderna covid 19 vax given on 5/14. Sx began that evening. Unclear causality.				none	none	none	NA	NA	Y	NA	NA	NA	NA	NA	N	05/14/2021	05/14/2021	0	PVT	NA	NA	NA	2	05/17/2021	NA	NA	NA	na	2021	COVID19	MODERNA	NA	2	IM	LA
570	1322953	Pericarditis	05/17/2021	CA	27	27	NA	M	NA	27 yo male with 3 days of fevers, chest pain x 3 days, beginning on 5/14/21 and presented to ED on 5/17/21. Found to have pericarditis and myocarditis, troponin I of 32.				ECG with diffuse st elevation, troponin I of 32. Echo with ef of 55%, no effusion. No e/o chf. Presumed myocarditis. Associated with 2nd dose of Moderna covid 19 vax given on 5/14. Sx began that evening. Unclear causality.				none	none	none	NA	NA	Y	NA	NA	NA	NA	NA	N	05/14/2021	05/14/2021	0	PVT	NA	NA	NA	2	05/17/2021	NA	NA	NA	na	2021	COVID19	MODERNA	NA	2	IM	LA
571	1323004	Myocarditis	05/17/2021	CT	17	17	NA	M	NA	17 y.o. male with non contributory PMHx presents with chest pain. Patient began not feeling well on Monday May 3rd with muscle aches, sore throat, dry cough, and headache. Received COVID vaccine on Apr 30. He woke up Friday May 7 he developed a fever to 102F. Went to urgent care yesterday was diagnosed with strep based on suspicion (negative rapid, culture pending) and started on amoxicillin. Rap…				NA				none	NA	none	NA	NA	NA	NA	Y	NA	NA	NA	Y	04/30/2021	2021-10-05	10	PVT	NA	NA	NA	2	05/17/2021	NA	Y	Y	none	2021	COVID19	PFIZER\BIONTECH	EW0171	UNK	NA	NA
572	1323004	Myocarditis	05/17/2021	CT	17	17	NA	M	NA	17 y.o. male with non contributory PMHx presents with chest pain. Patient began not feeling well on Monday May 3rd with muscle aches, sore throat, dry cough, and headache. Received COVID vaccine on Apr 30. He woke up Friday May 7 he developed a fever to 102F. Went to urgent care yesterday was diagnosed with strep based on suspicion (negative rapid, culture pending) and started on amoxicillin. Rap…				NA				none	NA	none	NA	NA	NA	NA	Y	NA	NA	NA	Y	04/30/2021	2021-10-05	10	PVT	NA	NA	NA	2	05/17/2021	NA	Y	Y	none	2021	COVID19	PFIZER\BIONTECH	ER8729	UNK	NA	NA
573	1323080	Myocarditis	05/17/2021	IL	20	20	NA	M	NA	20 YO patient with no significant PMH who presents with headache, back pain, and chest pain. He received 2nd Pfizer COVID19 vaccine dose 5/8/21. Later that day he felt very tired. On 5/9/21, he developed a headache that worsened throughout the day, was felt over whole head, but more painful in temporal areas, and he became nauseous. On 5/11/21, he developed back and chest pain and had 2 episodes …				see below				escitalopram 10mg daily	NA	NA	NA	NA	NA	NA	Y	3	NA	NA	N	2021-08-05	2021-08-05	0	PVT	NA	NA	NA	2	05/17/2021	NA	Y	Y	vancomycin - anaphylaxis/angioedema	2021	COVID19	PFIZER\BIONTECH	EW0179	2	IM	LA
574	1323865	Myocarditis	05/17/2021	CT	23	23	NA	M	NA	Fever with fatigue and headache on 5/14 , getting worse. Chest pain on 5/16. Admitted to hospital 5/17 with Myocarditis probably vaccine related				Troponin elevated at 14, ekg suggestive of myocarditis. Evaluated by cardiology, underwent cardiac cath on 5/17 no occlusion to support elevation of troponin				None	None	None	NA	NA	NA	NA	Y	2	NA	NA	U	05/14/2021	05/14/2021	0	PUB	NA	NA	NA	2	05/17/2021	NA	NA	Y	Peanuts	2021	COVID19	PFIZER\BIONTECH	EW0176	2	IM	RA
575	1323870	Pericarditis	05/17/2021	CA	44	44	NA	M	NA	Intermittent pain in left arm/shoulder and left breast, internal, feeling like spasm in vein or similar, middle of night, woke me up from sleep, also slight heaviness in chest feeling, but no other symptoms				EKG on 4/16/2021, diagnosed with mild Pericarditis, treating with Motrin 600mg every 6-8 hours, Echocardiogram on 4/21/2021 no issue, but still having symptoms				Wellbutrin XL 300mg	none	none	NA	NA	NA	NA	NA	NA	NA	NA	N	03/24/2021	2021-08-04	15	PUB	NA	NA	NA	2	05/17/2021	NA	Y	NA	none	2021	COVID19	PFIZER\BIONTECH	ER8732	2	IM	LA
576	1323875	Pericarditis	05/17/2021	MN	51	51	NA	F	NA	She presented to the ED on 4/30/21 due to left sided chest pain. She was found to have acute pericarditis with no identifiable source. Unclear if vaccine is related but did receive vaccine on 4/21/21 before this developed. currently being managed by cardiology with.				NA				flexeril, gabapentin, cymbalta, singulair, ibuprofen, albuterol, flovent	NA	depression, asthma, environmental allergies	NA	NA	NA	NA	NA	NA	NA	NA	U	04/21/2021	04/30/2021	9	UNK	NA	NA	NA	2	05/17/2021	NA	Y	Y	codeine	2021	COVID19	PFIZER\BIONTECH	ew0169	2	IM	UN
577	1323875	Pericarditis	05/17/2021	MN	51	51	NA	F	NA	She presented to the ED on 4/30/21 due to left sided chest pain. She was found to have acute pericarditis with no identifiable source. Unclear if vaccine is related but did receive vaccine on 4/21/21 before this developed. currently being managed by cardiology with.				NA				flexeril, gabapentin, cymbalta, singulair, ibuprofen, albuterol, flovent	NA	depression, asthma, environmental allergies	NA	NA	NA	NA	NA	NA	NA	NA	U	04/21/2021	04/30/2021	9	UNK	NA	NA	NA	2	05/17/2021	NA	Y	Y	codeine	2021	COVID19	PFIZER\BIONTECH	ER8733	1	IM	UN
578	1324462	Myocarditis	05/17/2021	MI	19	19	NA	M	NA	Patient admitted to hospital 3 days later with chest pain, ECG changes, and troponin elevation and was ultimately diagnosed with myocarditis.				ECG Lab tests Cardiac catheterization Cardiac MR				None	None	None	NA	NA	NA	NA	Y	2	NA	NA	Y	03/24/2021	03/27/2021	3	PVT	NA	NA	NA	2	05/17/2021	NA	NA	NA	None	2021	COVID19	PFIZER\BIONTECH	EN6199	2	SYR	RA
579	1326155	Myocarditis	05/18/2021	CA	21	NA	NA	M	NA	acute myocarditis
580	1326155	Pericarditis	05/18/2021	CA	21	NA	NA	M	NA	acute myocarditis
581	1326656	Pericarditis	05/18/2021	IN	22	22	NA	M	NA	Tightness in chest, pain in chest, and shortness of breath. Started late May 13, subsided enough to get some sleep. Awakened by the pain and shortness of breath around 7:30 am May 14. Unable to get out of bed. Called 911 for ambulance. Patient was taken to Hospital Cardiac. EKG showed ST elevation, thus L & R Catheterization was performed. Negative for MI, but diagnosed with Pericarditis, kept ov…				May 14: EKG All lab tests associated with heart problems Invasive L & R Catheterization Ultrasound of heart				Motrin as needed for occasional headaches/pain.	None.	None.	NA	NA	Y	NA	Y	1	NA	NA	N	2021-11-05	05/13/2021	2	PVT	NA	NA	NA	2	05/18/2021	NA	NA	Y	None known.	2021	COVID19	MODERNA	003C21A	2	IM	LA
582	1326721	Myocarditis	05/18/2021	NJ	17	17	NA	M	NA	5/14/21 - day 1 after vaccine dose #2 - had fevers, body aches, chills, fatigue. 5/15/21 - day 2 after vaccine dose #2 - began to have chest pain that started out at 5/10 and then became constant and persistent sharp, 10/10 chest pain that was worse with lying back and improved with sitting up and leaning forward. Pt went to Urgent Care, had ECG done and demonstrated ST wave changes where he was …				Patient is a 17-year-old male with no significant past medical history who presents with 1 day of sudden onset sharp chest pain, found to have diffuse ST elevation on EKG as well as elevated troponin consistent with acute myopericarditis. Must consider whether presentation is related to patient having received his 2nd COVID-19 vaccine 2 days prior to presentation. COVID-19 spike protein antibodie…				Afrin nasal spray 2 pumps to each nostril every other day.	Congestion and runny nose. Denies fevers, nausea, vomiting, diarrhea, rashes, sick contacts, coughing, wheezing.	None.	NA	NA	NA	NA	Y	NA	NA	NA	N	05/13/2021	05/15/2021	2	UNK	NA	NA	NA	2	05/18/2021	NA	NA	Y	No food allergies, no medication allergies. (+) pollen allergies.	2021	COVID19	PFIZER\BIONTECH	ER8731	2	IM	LA
583	1327018	Myocarditis	05/18/2021	NA	20	20	NA	M	NA	Acute chest pain diagnosed as Myocarditis, 24 hours after the second dose of the vaccine.				Elevated troponin, LDH, CPK, and creatinine levels reported between 05/13/2021-05/18/2021.				n/a	NA	Pericarditis 5 years ago	NA	NA	NA	NA	Y	3	NA	NA	N	2021-12-05	05/13/2021	1	PVT	NA	NA	NA	2	05/18/2021	NA	NA	NA	NKA	2021	COVID19	MODERNA	001C21A	2	IM	UN
584	1327087	Myocarditis	05/18/2021	AR	18	18	NA	M	NA	He had chest pains and could not breath after 48 hours, rushed to the ER. Stayed in the hospital for 4 days. He had a heart attack and was diagnosed with acute idiopathic myocarditis.				NA				None	None	None	NA	NA	Y	NA	Y	4	NA	Y	N	04/30/2021	2021-02-05	2	WRK	NA	NA	NA	2	05/18/2021	NA	NA	Y	None	2021	COVID19	PFIZER\BIONTECH	ER8731	2	SYR	RA
585	1327111	Myocarditis	05/18/2021	CO	19	19	NA	M	NA	Patient was admitted to the hospital with myopericarditis. Presented to the ER with chest pain. He was admitted for trending troponin levels and monitoring for arrhthmia/cardiac function. Troponin peaked at 10.8 on 5/15.				Troponin 10.804 CRP 32 Echocardiogram ordered for LV function				NONE	NONE	NONE	NA	NA	Y	NA	Y	4	NA	NA	Y	2021-11-05	05/13/2021	2	PVT	NA	NA	NA	2	05/18/2021	NA	NA	Y	NKA	2021	COVID19	MODERNA	NA	2	IM	NA
586	1327242	Myocarditis	05/18/2021	MD	38	38	NA	M	NA	Myocarditis with chest pain, resolved after 48 hours.				Abnormal troponin. Normal echocardiogram and coronary angiogram 5/17/2021.				NA	NA	NA	NA	NA	NA	NA	Y	1	NA	NA	Y	05/13/2021	05/17/2021	4	UNK	NA	NA	NA	2	05/18/2021	NA	NA	NA	NA	2021	COVID19	MODERNA	022C21A	2	IM	RA
587	1327358	Pericarditis	05/18/2021	NY	66	66	NA	M	NA	Pericarditis, characterized by chest pain and pericardial effusion.				Echocardiogram demonstrated pericardial effusion.				Crestor 10mg per day			NA	NA	NA	NA	NA	NA	NA	NA	Y	03/23/2021	2021-12-04	20	PVT	NA
588	1327392	Myocarditis	05/18/2021	TX	21	21	NA	M	NA	Pt experienced nausea, vomiting,, and heartburn after vaccination on 4/27. He awoke on 4/30 with chest pain, intermittent-radiating to his back at times. His troponin level was elevated, he was admitted for treatment of myopericarditis. He stayed for 7 days inpatient and was discharged home on 5/7/21.				troponin, chest xray, ECG, CT, MRI, Left heart cath.				albuterol inhaler	NA	asthma, kidney stone	NA	NA	NA	NA	Y	7	NA	NA	Y	04/27/2021	04/30/2021	3	PHM	NA	NA	NA	2	05/18/2021	NA	NA	Y	NA	2021	COVID19	MODERNA	047b21a	2	IM	LA
589	1327432	Myocarditis	05/18/2021	MD	17	17	NA	M	NA	17 y.o. male who presents with chest pain, elevated troponins and diffuse ST elevations concerning for pericarditis vs myocarditis admitted for cardiac monitoring and evaluation. Pt states he has had 1 day of sudden onset L shoulder pain and chest pain. Endorses dyspnea due to pain with deep breaths, denies tachypnea, nausea/vomiting, diaphoresis. Endorses mild chills and aches after COVID vaccin…				Hematocrit 43.4 (5/15/2021) Hemoglobin 15.2 (5/15/2021) Platelets 148 (5/15/2021) RBC 4.76 (5/15/2021) WBC 12.83* (5/15/2021) Albumin 4.3 (5/15/2021) Alk Phos 90 (5/15/2021) ALT 56* (5/15/2021) AST 53* (5/15/2021) Bilirubin Total 0.6 (5/15/2021) BUN 13 (5/15/2021) Calcium 9.8 (5/15/2021) Chloride 100 (5/15/2021) CO2 26 (5/15/2021) Creatinine 0.97 (5/15/2021) Glucose Bld 110* (5/15/2021) Potassium…				None	None	None	NA	NA	NA	NA	Y	3	NA	NA	Y	2021-12-05	05/14/2021	2	PVT	NA	NA	NA	2	05/18/2021	NA	NA	Y	None	2021	COVID19	PFIZER\BIONTECH	NA	2	IM	NA
590	1327441	Myocarditis	05/18/2021	MI	18	18	NA	M	NA	Myocarditis in the setting of recent second Moderna vaccine. Troponin peaked at 9.67 and trended downward. He was taken for cardiac catheterization on 5/17/2021 and was found to have normal coronaries. He had a cardiac MRI on 5/17/2021 which was found to be positive for myocarditis. Echo completed displaying preserved EF without wall motion abnormality or Due to the episode of NSVT will start low…				troponin, cardiac MRI, Echo, cardiac cath				no	none	none	NA	NA	NA	NA	Y	NA	NA	NA	Y	05/13/2021	05/17/2021	4	UNK	NA	NA	NA	2	05/18/2021	NA	NA	NA	none	2021	COVID19	MODERNA	NA	2	IM	NA
591	1327504	Pericarditis	05/18/2021	NA	23	23	NA	M	NA	As per patient, he got the second dose of Pfizer COVID vaccine on the 05/13/2021, and the following day, 05/14/2021, he had fever with chills and muscle aches
592	1327571	Viral myocarditis	05/18/2021	CA	16	16	NA	M	NA	Patient notes that he about 3d PTA he had his 2nd Pfizer Covid vaccine (received on 5/12/21) after which he had about 24 hrs of myalgias, low-grade fever, headache that all resolved. Patient was admitted to the hospital on 5/15/21 with likely post-viral myocarditis.				NA				unknown	unknown	unknown	NA	NA	NA	NA	Y	NA	NA	NA	U	2021-12-05	2021-12-05	0	PHM	NA	NA	NA	2	05/18/2021	NA	NA	NA	none	2021	COVID19	PFIZER\BIONTECH	NA	2	IM	UN
593	1327805	Myocarditis	05/18/2021	WA	21	21	NA	M	NA	Myocarditis with elevated Troponin and chest pain the day after vaccination				Troponin 3.5				none	none	none	NA	NA	NA	NA	Y	2	NA	NA	N	05/16/2021	05/17/2021	1	PVT	NA	NA	NA	2	05/18/2021	NA	Y	Y	none	2021	COVID19	PFIZER\BIONTECH	NA	UNK	IM	UN
594	1328253	Myocarditis	05/18/2021	CA	17	17	NA	M	NA	Developed chest pain and diagnosed with myopericarditis based on EKG and elevated troponins. admitted for monitoring				EKG 5/18 diffuse ST elevation ECHO 5/18 normal Troponin 5/18 17540				None	None	None	NA	NA	NA	NA	Y	2	NA	NA	Y	05/15/2021	05/17/2021	2	PVT	NA	NA	NA	2	05/18/2021	NA	NA	Y	None known allergies	2021	COVID19	PFIZER\BIONTECH	NA	1	SYR	UN
595	1328759	Myocarditis	05/18/2021	WA	27	27	NA	M	NA	Myopericarditis as demonstrated on cardiac MRI.				MRI cardiac morph with and without IV contrast Result Date: 5/17/2021 1. There is MRI evidence to support very mild regional myopericarditis as detailed above. 2. No significant pericardial effusion. 3. Biventricular ejection fractions are within normal limits. 4. Biventricular end diastolic volumes are mildly depressed. Exam images have been permanently archived. Troponin peak measurement 6.42 5…				ibuprofen	NA	GERD anxiety scoliosis	NA	NA	NA	NA	Y	2	NA	NA	U	05/14/2021	05/15/2021	1	PVT	NA	NA	NA	2	05/18/2021	NA	NA	NA	gramineae pollens	2021	COVID19	PFIZER\BIONTECH	ER8736	2	IM	NA
596	1329457	Pericarditis	05/19/2021	IL	16	NA	NA	M	NA	back was hurting
597	1329571	Myocarditis	05/19/2021	FL	35	NA	NA	M	NA	myocarditis
598	1329937	Myocarditis	05/19/2021	NA	20	20	NA	M	NA	Patient with onset of sharp chest pain 1 day after second vaccination. Patient diagnosed with myopericarditis and admitted to the hospital for further evaluation and management. Patient with improved symptoms, but placed on several medications for continued management of inflammation.				Relevant labs: Troponin I, Cardiac: 11.70 ng/mL CRP: 6.5 mg/dL Rads: Multiple Cardiac US and CCTA negative for structural changes, pericardial effusion				Eletriptan PRN	n/a	Occasional Migraines	NA	NA	NA	NA	Y	3	NA	NA	N	2021-07-05	2021-08-05	1	MIL	NA	NA	NA	2	05/19/2021	NA	Y	Y	n/a	2021	COVID19	MODERNA	001C21A	2	IM	LA
599	1330176	Myocarditis	05/19/2021	NA	33	33	NA	F	NA	Severe myocarditis, cardiogenic shock, multiorgan system failure				NA				NA	NA	NA	NA	NA	NA	NA	Y	NA	NA	NA	N	04/30/2021	2021-09-05	9	PVT	NA	NA	NA	2	05/19/2021	NA	NA	NA	NA	2021	COVID19	PFIZER\BIONTECH	NA	UNK	NA	NA
600	1330221	Myocarditis	05/19/2021	IN	21	21	NA	M	NA	Unknown vaccine clinic site. Patient was seen at Per internal reported event: 21 y.o.male with PMH significant for asthma who was admitted 5/15/2021 with CP. Pt had Pfizer COVID vaccine #2 on 5/12. He developed fever and myalgias on 5/13. These had recovered by 5/14 - only complaint was sore arm and underarm swelling on the L. By 5/15, pt had severe CP with dyspnea. Taken to ED - noted to have el…				NA				NA	NA	NA	NA	NA	NA	NA	Y	NA	NA	NA	NA	2021-12-05	05/13/2021	1	UNK	NA	NA	NA	2	05/19/2021	NA	NA	NA	NA	2021	COVID19	PFIZER\BIONTECH	unknown	UNK	NA	NA
601	1330340	Myocarditis	05/19/2021	CT	26	26	NA	M	NA	Chest pain, elevated troponin, myocarditis with mild pericarditis				NA				NA	NA	NA	NA	NA	NA	NA	NA	NA	NA	NA	NA	04/23/2021	05/14/2021	21	PVT	NA	NA	NA	2	05/19/2021	NA	NA	NA	NA	2021	COVID19	PFIZER\BIONTECH	NA	2	IM	AR
602	1330340	Pericarditis	05/19/2021	CT	26	26	NA	M	NA	Chest pain, elevated troponin, myocarditis with mild pericarditis				NA				NA	NA	NA	NA	NA	NA	NA	NA	NA	NA	NA	NA	04/23/2021	05/14/2021	21	PVT	NA	NA	NA	2	05/19/2021	NA	NA	NA	NA	2021	COVID19	PFIZER\BIONTECH	NA	2	IM	AR
603	1330562	Myocarditis	05/19/2021	CA	17	17	NA	M	NA	Left sided chest pain few days after second shot. Noted troponin to be elevated. Troponin: 1.27 -> 1.62 -> 1.74 -> 1.62->1.05 -> 1.06 -> 0.99. Normal ECHO. Normal EKG. Dx with myocarditis. Patient's pains symptoms resolved in 1-2 days
604	1330634	Pericarditis	05/19/2021	VA	49	49	NA	F	NA	On May 13th patient awoke with acute left shoudler/chest pain which progressed to pleuritic pain. Pain and pressure worse when lying down. Went to ED 5/14/21 and received labs includind d-dimer/trop and EKG with Echo. Given aspirin and NTG. Studies were normal and she was diagnosed with acute idiopathic pericarditis				Normal: BMP, CBC, D-dimer, troponin, echo, EKG, and CXR				Collagen, miralax, bactrim	NA	recurrent UTI	NA	NA	NA	NA	NA	NA	NA	NA	Y	04/24/2021	05/13/2021	19	OTH	NA	NA	NA	2	05/19/2021	NA	NA	Y	None	2021	COVID19	PFIZER\BIONTECH	NA	1	IM	LA
605	1330664	Myocarditis	05/19/2021	MA	34	34	NA	M	NA	34M no PMH present with sudden onset chest pain since midnight found to have myopericarditis post vaccine 34M no PMH present with sudden onset chest pain since midnight. The pain started on the middle of the chest, substantially worse when lying down and better when sitting up or leaning forward, 9/10 intensity woke him up at night. +Pleurisy. +nausea and chills without fever. He has no exertiona…				NA				NA	NA	NA	NA	NA	NA	NA	Y	NA	NA	NA	U	05/15/2021	05/18/2021	3	PVT	NA	NA	NA	2	05/19/2021	NA	Y	Y	NA	2021	COVID19	PFIZER\BIONTECH	NA	UNK	NA	NA
606	1330821	Pericarditis	05/19/2021	RI	18	18	NA	M	NA	2 days of severe chest pain, EKG with ST segment elevation and troponin elevated to 7, consistent with pericarditis.				NA				None	None	None	NA	NA	NA	NA	Y	2	NA	NA	NA	05/15/2021	05/18/2021	3	MIL	NA	NA	NA	2	05/19/2021	NA	Y	Y	None	2021	COVID19	PFIZER\BIONTECH	EW0185	2	SYR	RA
607	1330847	Myocarditis	05/19/2021	MA	40	40	NA	M	NA	COVID dose 1: Moderna, Lot# 042B212A, 4/17/21 @ 3:45pm, R arm COVID dose 1: Moderna, Lot# 022C21A, 5/15/21 @ 3:00 pm, R arm Sat 5/15/21 @ 1500: 2nd dose administered. 5/15/21 @ Evening: pt states light fever, took OTC Aleve, fever decreased (symptomatic, temp not measured) Sun 5/16/21 @ 5am: intense chills. Daytime: fevers, pt took Aleve, temp of 102.1 F. Evening time: pt reports having flu-like …				05/18/21 08:29- troponin elevated to 0.35 ng/ml 05/18/2021 12:17:36 : Coronary Angiogram @ BIDMC: Normal left heart filling pressure, No angiographically apparent coronary artery				n/a	n/a	anxiety	NA	NA	NA	NA	NA	NA	NA	NA	NA	05/15/2021	05/18/2021	3	PUB	NA	NA	NA	2	05/19/2021	NA	NA	Y	n/a	2021	COVID19	MODERNA	022C21A	2	IM	RA
608	1330871	Pericarditis	05/19/2021	MA	16	16	NA	M	NA	\The patient presented with symptoms of pericarditis and palpitations. Evaluation revealed elevated troponin levels consistent with myocardial injury, ST elevation on ECG (consistent with pericardial inflammation) and short episodes of non-sustained ventricular tachycardia that were not hemodynamically significant. Echocardiography revealed normal anatomy and normal ventricular / valvular functio…				See above				NA	NA	NA	NA	NA	NA	NA	NA	NA	NA	NA	U	05/13/2021	05/15/2021	2	UNK	NA	NA	NA	2	05/19/2021	NA	NA	Y	NA	2021	COVID19	PFIZER\BIONTECH	EW0167	2	IM	NA
609	1330900	Pericarditis	05/19/2021	NY	19	19	NA	M	NA	Patient is a 19 y.o. male with a variety of minor past medical problems but without any significant PMH who presents with 24h of acute onset chest pains. He reports yesterday morning he was woken from sleep at 3-4 am with severe substernal chest pains that radiated to his arm and neck. This was worsened by laying flat and better if he waked around/pacing. He took ibuprofen and it got better so he…				troponin 0.62				none	none	urinary urgency	NA	NA	NA	NA	Y	NA	NA	NA	N	05/15/2021	05/17/2021	2	PVT	NA	NA	NA	2	05/19/2021	NA	NA	Y	none	2021	COVID19	PFIZER\BIONTECH	unknown	UNK	NA	NA
610	1330987	Myocarditis	05/19/2021	CT	21	21	NA	M	NA	Patient is a 21 y.o. male with no past medical history who got his second dose of COVID (Pfizer) vaccine on Saturday presented with chest pain since Sunday. Patient says that he was in his USOH until yesterday when he started having substernal chest pain which was getting worse with inspiration but also with specific movements. He does have pain even at rest sometimes but he thinks that it's exac…				see above				none	none	none	NA	NA	NA	NA	Y	NA	NA	NA	N	05/15/2021	05/17/2021	2	PVT	NA	NA	NA	2	05/19/2021	NA	Y	Y	none	2021	COVID19	PFIZER\BIONTECH	NA	UNK	NA	NA
611	1330987	Pericarditis	05/19/2021	CT	21	21	NA	M	NA	Patient is a 21 y.o. male with no past medical history who got his second dose of COVID (Pfizer) vaccine on Saturday presented with chest pain since Sunday. Patient says that he was in his USOH until yesterday when he started having substernal chest pain which was getting worse with inspiration but also with specific movements. He does have pain even at rest sometimes but he thinks that it's exac…				see above				none	none	none	NA	NA	NA	NA	Y	NA	NA	NA	N	05/15/2021	05/17/2021	2	PVT	NA	NA	NA	2	05/19/2021	NA	Y	Y	none	2021	COVID19	PFIZER\BIONTECH	NA	UNK	NA	NA
612	1331020	Myocarditis	05/19/2021	RI	17	17	NA	M	NA	Patient developed severe chest pain and was found to have myopericarditis. This occurred 3 days after receiving his 2nd Pfizer covid vaccine. Prior to this event, he was in his usual state of health and denied any viral prodrome or illness. In the hospital, he received NSAIDs and supportive care with significantly clinical improvement. He was discharged with cardiology follow up.				EKG: diffuse ST elevation Troponin 22.813 (Reference range: 0.006 - 0.060 NG/ML ) 5/16/21 0857 Troponin 29.2 (Reference range: 0.006 - 0.060 NG/ML ) 5/16/21 1302 Troponin 7.528 (Reference range: 0.006 - 0.060 NG/ML ) 5/18/21 0731 Echo: normal 5/16/21				None	None	None	NA	NA	NA	NA	Y	3	NA	NA	Y	2021-12-05	05/15/2021	3	PVT	NA	NA	NA	2	05/19/2021	NA	NA	NA	None	2021	COVID19	PFIZER\BIONTECH	EW0179	2	SYR	NA
613	1331138	Pericarditis	05/19/2021	WA	25	25	NA	M	NA	Healthy 25yo M with no personal or family hx CAD. 2 days after 2nd dose of vaccine had temp 38C and pleuritic chest pain. 3 days after vaccine woke with substernal chest pain, left arm numbness. EKG suggests pericarditis, markedly elevated troponin, possible myocarditis diagnosis (still pending).				troponin 4.74 ng/mL				none	NA	none	NA	NA	NA	NA	Y	NA	NA	NA	NA	05/16/2021	05/18/2021	2	PVT	NA	NA	NA	2	05/19/2021	NA	NA	Y	NKDA	2021	COVID19	PFIZER\BIONTECH	NA	UNK	NA	NA
614	1331202	Pericarditis	05/19/2021	MA	24	24	NA	M	NA	Vaccination 5/6 5/7 generalized myalgias 5/8 felt improved / able to golf 5/9 admitted to local hospital / hospital transferred to another hospital acute pericarditis				abnromal ekg troponin echocardiogram				none	none	none	NA	NA	Y	NA	Y	2	NA	NA	Y	2021-06-05	2021-09-05	3	PVT	NA	NA	NA	2	05/19/2021	NA	Y	Y	none	2021	COVID19	MODERNA	023C21A	2	IM	LA
615	1331232	Pericarditis	05/19/2021	CA	78	78	NA	M	NA	PT WENT TO ER AFTER INJECTION AFTER 2 DAYS DUE TO SHORTNESS OF BREATH. HOSPITAL FOUND INFLAMATION AROUND THE HEART (SIMILAR TO CONGESTIVE HEART FAILURE), CLOTTING, ARRYTHMIA.				NA				NA	NA	NA	NA	NA	NA	NA	NA	NA	NA	NA	N	04/21/2021	04/23/2021	2	PHM	NA	NA	NA	2	05/19/2021	NA	Y	Y	NONE KNOWN	2021	COVID19	PFIZER\BIONTECH	ER8731	1	IM	LA
616	1331441	Pericarditis	05/19/2021	IN	25	25	NA	M	NA	Pericarditis. Initial symptoms were noticeable upon waking up the morning after receiving the vaccine, ~ 20 hours after vaccination. Initial symptoms: extremely elevated heart rate (~160 bpm). Heart rate fell to more reasonable, but still high, ~120 bpm after 2-3 hours. Roughly 36 hours after vaccination, began noticing soreness in the chest. Upon waking the following day (~48 hours after vaccina…				15 May, 0330: arrived at emergency room. EKG and heart ultrasound conducted, showed pericarditis. Blood tests conducted and showed elevated hormonal levels indicating heart was under heavy stress.				-	-	-	NA	NA	NA	NA	Y	2	NA	NA	Y	2021-12-05	05/13/2021	1	PVT	NA	NA	NA	2	05/19/2021	NA	NA	Y	-	2021	COVID19	MODERNA	033C21A	UNK	IM	LA
617	1331832	Myocarditis	05/19/2021	KY	20	20	NA	M	NA	Patient presented with substernal pressure like chest pain within 1 day of his second Pfizer vaccine associated with fatigue and dyspnea on exertion. He was found to have markedly elevated troponins without EKG changes. He was admitted to the hospital for evaluation and monitoring where cardiac MRI showed myocardial infllammation consistent with myocarditis. There was no other apparent cause base…				Cardiac MRI (04/29/2021): Subepicardial Late gadolinium enhancement of basal inferior, mid-inferior, and inferoseptal wall consistent with acute myocarditis, LVEF 47% Echocardiogram (04/29/2021): Global right and left ventricular hypokinesis, moderate RV dilation. LVEF estimated at 35-40% High sensitivity troponin (04/26/2021): 690				None	None	None	NA	NA	NA	NA	Y	3	NA	NA	N	04/22/2021	04/23/2021	1	PVT	NA	NA	NA	2	05/19/2021	NA	NA	NA	None	2021	COVID19	PFIZER\BIONTECH	NA	2	IM	LA
618	1333178	Myocarditis	05/20/2021	HI	19	19	NA	M	NA	After having the shot, hedeveloped left arm pain and did develop some lymphadenopathy in his left axillary region. He was dealing with nausea and dizziness, and the following day, he went to work, although he was feeling a bit ill. While at work, he was found to have a fever, so he was sent home. He has been having hot and cold flashes since then. He has had a poor appetite. He has had a dry mout…				05/19/2021: WBC 6.6, hct 42, plt 276. Scr 0.7. LFTs are normal except for an AST of 82. Troponin 17.2, which peaked at 19.4, now is down to 13. Ddimer 1089. COVID PCR negative				none	none	none	NA	NA	NA	NA	Y	NA	NA	NA	N	05/15/2021	05/19/2021	4	PHM	NA	NA	NA	2	05/20/2021	NA	NA	Y	nkda	2021	COVID19	MODERNA	NA	1	IM	LA
619	1333229	Pericarditis	05/20/2021	CT	64	64	NA	M	NA	He had a recent bout of chest pain (like a ligament tear, worse with lying down x 2 days)- which he dates to end of March/early April
620	1333399	Myocarditis	05/20/2021	TX	25	25	NA	M	NA	The patient had his 2nd Moderna vaccine on 4/21/21. He had headache and malaise for 2 days that resolved. On 4/24, he developed chest pain radiating to his jaw and left upper arm. He presented to the ED, he had an elevated troponin of 2.24 increased to 12.87. EKG showed ST elevation consistent with myocarditis. He was transferred to RRH and underwent cardiac cath on 4/26 which showed no CAD. He w…				4/24 EKG- diffuse ST elevations Troponin- peaked at 12.8 CRP- 25.8 Sed rate- 19 UDS- negative Lipid panel- wnl A1C- 5.o% CMP, CBC- wnl 4/25 Echo- normal 4/26 Cardiac catheterization with no evidence of CAD				None	None	None	NA	NA	NA	NA	Y	2	NA	NA	Y	04/21/2021	04/24/2021	3	PVT	NA	NA	NA	2	05/20/2021	NA	NA	NA	None	2021	COVID19	MODERNA	NA	2	IM	AR
621	1333629	Pericarditis	05/20/2021	NY	16	16	NA	M	NA	Patient developed sudden onset of chest pain and shortness of breath worse with supine position. Patient went to the ER and ECG was done which was consistent with Acute Pericarditis. Patient was treated with Ibuprofen 600mg PO TID with resolution of his chest pain and SOB. patient was discharge home from the ER with cardiology follow-up 2 days later. Patient continues to have no chest pain or SOB…				EKG - Diffuse ST elevation consistent with a dx of Acute Pericarditis Echo - Normal - normal function and no effusion - on bedside echo in the ER and normal 2 days later in the cardiology office. ESR and CRP mildly elevated at 18 and 2.4. Normal WBC. Negative RVP and Negative Covid-19. Troponin T slightly elevated at 0.23. CXR - Normal				None	None	None	NA	NA	NA	NA	NA	NA	NA	NA	U	2021-12-05	05/14/2021	2	OTH	NA	NA	NA	2	05/20/2021	NA	Y	Y	None	2021	COVID19	PFIZER\BIONTECH	EW0176	2	SYR	LA
622	1333696	Myocarditis	05/20/2021	CT	23	23	NA	M	NA	23 y.o. male with no pmhx however did receive 2nd pfizer COVID vaccine 5/14/21 and began to experience fevers, body aches, and chills as of 5/15/21. He did have prn ibuprofen with good effect however 5/16/21, he experience anterior chest pressure that radiated into his back prompting his mother to bring him to the ER. He had negative EKG for acute ischemia however troponin 14.2 on Istate and 9.2 …				see above				NONE	none	none	NA	NA	NA	NA	Y	3	NA	NA	Y	05/14/2021	05/16/2021	2	PVT	NA	NA	NA	2	05/20/2021	NA	Y	Y	peanut	2021	COVID19	PFIZER\BIONTECH	ew0176	UNK	NA	NA
623	1333764	Pericarditis	05/20/2021	MI	30	30	NA	M	NA	Fever in the early morning, leading into dehydration, though after words i had extreme chest pain that turned out to be Pericarditis				EKG and Chest X-Ray				none	Headcold the day before	none	NA	NA	NA	NA	NA	NA	NA	NA	Y	2021-10-05	2021-11-05	1	PVT	NA	NA	NA	2	05/20/2021	NA	Y	Y	none	2021	COVID19	PFIZER\BIONTECH	NA	2	SYR	RA
624	1333796	Pericarditis	05/20/2021	WA	81	81	NA	F	NA	Presented on 4/27/21 (5 days after 2nd dose of Pfizer COVID vaccine) with acute onset of chest pain around 7am the same morning. Testing ultimately confirmed the diagnosis of acute pericarditis.				EKG demonstrated minimal ST elevation, 4/27/217 Coronary angiogram demonstrated normal coronary arteries, 4/27/21 CTA chest was negative for pulmonary embolism, demonstrated small pericardial effusion, 4/27/21 Echocardiogram demonstrated small to moderate pericardial effusion, with normal LV function 4/27/21 Troponin was minimally elevated with peak value of 0.032, 4/28/21 CRP was <0.5 on 4/27/21…				Armour Thyroid	NA	Hypothyroidism	NA	NA	NA	NA	Y	2	NA	NA	Y	04/22/2021	04/27/2021	5	PVT	NA	reported prior reaction to flu vaccine	NA	2	05/20/2021	NA	Y	Y	Reported prior reaction to flu shot	2021	COVID19	PFIZER\BIONTECH	NA	UNK	NA	NA
625	1333892	Myocarditis	05/20/2021	NJ	29	29	NA	M	NA	Difficulty breathing and chest pain for several hours- went to Dr following week-sent to hospital ER- admittedfor 3 days-with multiple blood tests, EKG's and cardio cath done- diagnosis was Myocarditis/Pericarditis. Had MRI on Hearth done 5/18/2021 follow up with cardiologist 6/1/2021				NA				Adderall 30mg	none	none	NA	NA	NA	NA	Y	3	NA	NA	N	03/28/2021	04/13/2021	16	PHM	NA	NA	NA	2	05/20/2021	NA	Y	Y	none known	2021	COVID19	PFIZER\BIONTECH	EP7533	1	SYR	NA
626	1333892	Pericarditis	05/20/2021	NJ	29	29	NA	M	NA	Difficulty breathing and chest pain for several hours- went to Dr following week-sent to hospital ER- admittedfor 3 days-with multiple blood tests, EKG's and cardio cath done- diagnosis was Myocarditis/Pericarditis. Had MRI on Hearth done 5/18/2021 follow up with cardiologist 6/1/2021				NA				Adderall 30mg	none	none	NA	NA	NA	NA	Y	3	NA	NA	N	03/28/2021	04/13/2021	16	PHM	NA	NA	NA	2	05/20/2021	NA	Y	Y	none known	2021	COVID19	PFIZER\BIONTECH	EP7533	1	SYR	NA
627	1333912	Pericarditis	05/20/2021	NC	73	73	NA	F	NA	Pericarditis				NA				NA	NA	NA	NA	NA	NA	NA	Y	NA	NA	NA	NA	03/30/2021	04/18/2021	19	UNK	NA	NA	NA	2	05/20/2021	NA	NA	Y	NA	2021	COVID19	PFIZER\BIONTECH	NA	UNK	NA	NA
628	1333926	Myocarditis	05/20/2021	CT	24	24	NA	M	NA	24-year-old male with no prior medical problems presents for evaluation of chest pain. Patient complains of midsternal chest pain that started approximately an hour ago. He states that it woke him up from sleep. Pain is sharp without any radiation or other associated symptoms including diaphoresis presyncopal symptoms or palpitations. He denies any significant air hunger or shortness of breath. H…				echo shows EF 61% with small inferoseptal segment mildly hypokinetic. Troponin elevated at initially 1.66 and peak 2.19.				NONE	none	none	NA	NA	NA	NA	Y	3	NA	NA	Y	04/14/2021	04/17/2021	3	PVT	NA	NA	NA	2	05/20/2021	NA	Y	Y	none	2021	COVID19	PFIZER\BIONTECH	unknown	2	NA	NA
629	1334367	Myocarditis	05/20/2021	ME	24	24	NA	M	NA	Myocarditis - Inflammation of heart muscles. (Symptoms: Chest tightness & pain)				May 7th - Troponin T, X-Ray, Chest Ultrasound, Cardiac Catheterization May 13th - Stress Test May 18th - Cardiac MRI				None	None	None	NA	NA	Y	NA	Y	2	NA	NA	N	2021-04-05	2021-07-05	3	PHM	NA	NA	NA	2	05/20/2021	NA	Y	Y	None	2021	COVID19	PFIZER\BIONTECH	NA	2	NA	LA
630	1334529	Pericarditis	05/20/2021	CT	53	53	NA	M	NA	A 53-yo male patient with a nonsignificant past medical history presented to the hospital with worsening generalized muscle pain, and weakness. Patient reported that he received the Jannsen COVID-19 vaccine 3 weeks prior to admission and symptoms began 8 days later. On the morning of admission the patient also developed pressure-like and pleuritic chest pain. EKG findings showed ST elevations in …				EKG (05/19/21): STE in V5-V6 with depression in aVL CTA Chest (05/19/21): negative for pulmonary embolizm Troponin (05/19/21): 0.27ng/mL (1340), 0.40ng/mL (1712), 0.35ng/mL (2049)				NA	No significant past medical history	No significant past medical history	NA	NA	NA	NA	Y	1	NA	NA	N	2021-05-05	05/13/2021	8	PVT	NA	NA	NA	2	05/20/2021	NA	NA	Y	No known allergies	2021	COVID19	JANSSEN	206A21A	1	IM	RA
631	1334563	Myocarditis	05/20/2021	WA	15	15	NA	M	NA	Recevied vaccine on 5/14 around 6 pm. Started noticing chest pain, chills and fatigue on 5/15 around 6 pm. Evaluated by ED on 5/17 subsuquently admitted to PICU with intermittent chest pain and elevated troponin in the setting of recent Covid vaccination as well as a history of WPW status post ablation with recent onset of intermittent tachycardia. EKG demonstrates nonspecific ST segment changes …				Troponin 16.72 (5/19), CRP 10.6 (5/19), COVID-19 IgG Ab positive (5/17), SARS-CoV2 NP swab not detected (5/17), Viral Respiratory PCR negative (5/18)				none	none	past history of Wolff-Parkinson-White (WPW) sp ablation 2019	NA	NA	NA	NA	Y	NA	NA	NA	N	05/14/2021	05/15/2021	1	PHM	NA	NA	NA	2	05/20/2021	NA	NA	Y	none	2021	COVID19	MODERNA	002c21a	2	IM	LA
632	1334567	Myocarditis	05/20/2021	CO	42	42	NA	F	NA	chest pain, myocarditis.				elevated troponin, cardiac cath, echocardiogram. CTA chest for PE				Mirena IUD, Melatonin	none	orthostatic hypotension	NA	NA	NA	NA	Y	2	NA	NA	Y	04/20/2021	04/23/2021	3	UNK	NA	NA	NA	2	05/20/2021	NA	NA	NA	NKDA	2021	COVID19	MODERNA	NA	2	NA	NA
633	1334612	Myocarditis	05/20/2021	WA	16	16	NA	M	NA	Chest pain, fever, headache and fatigue starting morning after vaccination. Progression of chest pain prompting evaluation in the emergency room where he was found to have a Troponin of 23,000 (nl less then 50). D'Dimer mildly elevated. ST changes on EKG. CTA negative. LFT mildly elevated. Sent to hospital where admitted to cardiology service pm 5/19 and given a diagnosis of myocarditis. Still un…				EKG- Ste elevation (v1+v3, possible R ventricle hypertrophy CT scan- enlarged R axillary lymphnodes ALT/AST 102/241. (5/19) Troponin 23,642 ->19.4->15.28->13.41->11.18-> 10.72 (am 5/20) 5/19: CRP 11.3 (nl), D dimer 1.19, ESR 15, COVID AB (spike protein IgG): POS, COVID PCR NEG. Viral respiratory panel NEGATIVE> infectious workup otherwise pending (adeno, entero, CMV, EBV, bartonella, Parvo, HHV6)…				ibuprofen	none	in utero diagnosis of agenesis of corpus callosum- asymptomatic, no meds, no seizures	NA	NA	NA	NA	Y	NA	NA	NA	NA	05/15/2021	05/16/2021	1	PHM	NA	NA	NA	2	05/20/2021	NA	NA	NA	none	2021	COVID19	PFIZER\BIONTECH	ew-0182	2	IM	LA
634	1334617	Pericarditis	05/20/2021	OR	13	13	NA	M	NA	Presented 3 days after Covid vaccination with ongoing chest pain since then. He was found to have elevated troponin and elevated ST segments consistent with pericarditis. He was also found to have be Covid positive by PCR. No medications initiated. ECHO normal.				Covid 19 IgG Ab- Postive (5/18), Troponin 10.03 (5/18), CRP 20.5 (5/19), ESR 18 (5/18), SARS-CoV-2 PCR NP swab positive (5/18)				None	None	None	NA	NA	NA	NA	Y	NA	NA	NA	N	05/15/2021	05/16/2021	1	OTH	NA	NA	NA	2	05/19/2021	NA	NA	Y	None	2021	COVID19	PFIZER\BIONTECH	EW0164	1	IM	LA
635	1334678	Pericarditis	05/20/2021	MI	17	17	NA	M	NA	NSTEMI/Troponin elevation/pericarditis				Troponin peak 9.81 three days after second vaccine				Minocycline	None	Acne	NA	NA	Y	NA	Y	2	NA	NA	U	2021-01-05	05/19/2021	18	PVT	NA	NA	NA	2	05/20/2021	NA	NA	NA	None	2021	COVID19	PFIZER\BIONTECH	NA	UNK	IM	NA
636	1335999	Pericarditis	05/20/2021	AZ	16	16	NA	M	NA	Patient developed chest pain starting 3 PM on 5/17. Presented to a local ED for this on 5/18 and was found to have elevated troponin level. Transferred to a hospital with pediatric floor and was seen by a pediatric cardiologist. Echocardiogram notable for evidence of pericarditis but normal cardiac function. Given concern for development of arrhytmia, transferred to a hospital PICU. Chest pain wa…				5/18: troponin 1163 ng/L 5/19: troponin 1225 ng/L 5/20: troponin 1136 ng/L D dimer normal, CRP 4.26 mg/dl Respiratory PCR panel negative Covid RNA negative COVID IgG +				None reported	None	None	NA	NA	NA	NA	Y	3	NA	NA	N	05/16/2021	05/17/2021	1	PHM	NA	NA	NA	2	05/20/2021	NA	NA	Y	None reported	2021	COVID19	PFIZER\BIONTECH	EW0168	2	IM	UN
637	1336040	Myocarditis	05/20/2021	WI	17	17	NA	M	NA	About 18 hours after the vaccine was given, the patient developed chest pain. The chest pain progress over about 24 hours to 9/10. He presented to the ER where he was found to have elevated troponin (up to 15) and ST changes on EKG. Echo was normal x2. He was treated for myopericarditis with NSAIDs and colchicine. He quickly improved. No clear etiology of his myopericarditis was identified, raisi…				Troponin up to 15 ng/ml Initial EKG -- Mild ST segment elevation in lead I, aVL, and V3-V6, mild ST segment depression in lead III and V1 Echocardiogram essentially normal CRP 6 mg/dl				none	none	none	NA	NA	Y	NA	Y	2	NA	NA	Y	05/13/2021	05/14/2021	1	PVT	NA	NA	NA	2	05/20/2021	NA	NA	Y	none	2021	COVID19	PFIZER\BIONTECH	EW0183	2	IM	RA
638	1336470	Myocarditis	05/21/2021	OR	47	47	NA	M	NA	Patient developed myocarditis resulting in hospitalization at medical center. He was treated with medications for heart failure, symptoms resolved and he was discharged home with follow up in heart failure clinic.				Elevated troponin I and NT-pro BNP. Echocardiogram on 5/16/21 revealed an ejection fraction of 35% with regional wall motion abnormalities. Coronary angiogram on 5/18/21 showed normal coronary arteries. Cardiac MRI on 5/19/21 showed clear evidence of myocarditis.				none	none	none	NA	NA	Y	NA	Y	3	NA	NA	Y	05/13/2021	05/15/2021	2	PHM	NA	NA	NA	2	05/21/2021	NA	NA	NA	Eggs	2021	COVID19	MODERNA	NA	2	IM	NA
639	1336619	Myocarditis	05/21/2021	PA	19	19	NA	M	NA	Myopericarditis				Clinically presented with findings concerning for myopericarditis. Trop 1900 -> 1600 -> 1300. CK MB 42 -> 5.1 CRP 90 -> 83 -> 17. ESR 40 -> 34 -> 44. Infectious work up negative. Autoimmune work up negative. Cardiac MRI: Cardiac MRI findings of moderately reduced left ventricular systolic function. There is significant subepicardial enhancement on early gadolinium and late gadolinium imaging of t…				None	None	None	NA	NA	Y	NA	Y	3	NA	NA	N	05/14/2021	05/17/2021	3	PVT	NA	NA	NA	2	05/21/2021	NA	NA	NA	None	2021	COVID19	PFIZER\BIONTECH	ER8713	2	IM	LA
640	1336694	Pericarditis	05/21/2021	NC	16	16	NA	M	NA	05/09 Woke up with Chest pain/fever/headache 05/17 went to urgent care due to chest pain/diagnosed with Pericarditis 05/20 pericarditis diagnosis confirmed by cardiologist No other contributing factors				ekg Echocardiogram				n/a	n/a	n/a	NA	NA	NA	NA	NA	NA	NA	NA	N	2021-08-05	2021-09-05	1	OTH	NA	NA	NA	2	05/21/2021	NA	Y	NA	n/a	2021	COVID19	PFIZER\BIONTECH	EW1069	2	IM	NA
641	1336767	Myocarditis	05/21/2021	IL	19	19	NA	F	NA	Patient presented 5/16/2021 with 1 week dizziness, fever and sore throat, found to have acute myopericarditis c/b cardiogenic shock and bradycardic arrest.				NA				Cetirizine	None	None	Y	NA	Y	NA	Y	NA	NA	Y	N	2021-03-04	04/30/2021	27	SCH	NA	NA	NA	2	05/21/2021	NA	NA	NA	None	2021	COVID19	MODERNA	NA	2	NA	NA
642	1336939	Myocarditis	05/21/2021	FL	35	35	NA	M	NA	started as severe dizziness and weakness, chest pain was hospitalized once I got to the ER because my heart was not working properly, after many test the found my heart was in heart failure with an output of 35% only, was in hospital for 5 days. Doctors couldn't see what caused such a sudden weakness of the heart, they did cardio path and arteries have zero blockage, they did ECO, and a EP Study.…				NA				none	NA	NA	NA	NA	Y	NA	Y	5	NA	NA	NA	03/17/2021	2021-01-04	15	UNK	NA	NA	NA	2	05/21/2021	NA	Y	Y	none	2021	COVID19	PFIZER\BIONTECH	NA	UNK	NA	NA
643	1337012	Pericarditis	05/21/2021	CT	62	62	NA	M	NA	Diagnosed with Peracarditis on May 5, 2021 with no prior history of heart illness.				Focused Cardiac (Echo) Ultrasound performed				NA	NA	NA	NA	NA	NA	NA	NA	NA	NA	NA	N	2021-09-02	04/27/2021	77	PVT	NA	NA	NA	2	05/21/2021	NA	Y	NA	Allergy to Venom-Honey Bee	2021	COVID19	MODERNA	016M20A	2	IM	RA
644	1337028	Myocarditis	05/21/2021	NA	18	18	NA	M	NA	The patient presented to the emergency department with chest pain. Admitted the hospital and diagnosed with myopericarditis.				NA				NA	NA	NA	NA	NA	NA	NA	Y	NA	NA	NA	NA	04/14/2021	04/17/2021	3	UNK	NA	NA	NA	2	NA	NA	NA	Y	NA	2021	COVID19	PFIZER\BIONTECH	EW0164	2	IM	LA
645	1337030	Myocarditis	05/21/2021	NA	44	44	NA	M	NA	The patient presented to the emergency department with chest and back pain. Admitted the hospital and diagnosed with myopericarditis.				NA				NA	NA	NA	NA	NA	NA	NA	NA	NA	NA	NA	NA	2021-04-04	2021-04-04	0	UNK	NA	NA	NA	2	NA	NA	NA	NA	NA	2021	COVID19	MODERNA	027A21A	1	IM	RA
646	1337056	Myocarditis	05/21/2021	TX	16	16	NA	M	NA	Patient is a 16yo girl admitted on 5/19 with sepsis secondary to myocarditis and pneumonia, s/p IVIG, after presenting with fever, myalgia, sore throat, hypotension, elevated troponin, elevated CRP, and leukocytosis with left shift. Sore throat has been present for about a week and fevers began on 5/17 with a Tmax of 103. On 5/18, she began developing shortness of breath and upon evaluation by th…				NA				n/a	NA	NA	NA	NA	NA	NA	Y	2	NA	NA	N	2021-01-05	05/19/2021	18	PVT	NA	NA	NA	2	05/21/2021	NA	Y	Y	NKA	2021	COVID19	PFIZER\BIONTECH	EW0175	1	IM	RA
647	1337103	Myocarditis	05/21/2021	NA	49	49	NA	M	NA	PROBABLE MYOCARDITIS.				NA				NONE	NONE	NONE	NA	NA	Y	NA	Y	2	NA	NA	NA	2021-08-04	2021-10-04	2	UNK	NA	NA	NA	2	05/21/2021	NA	NA	NA	NONE	2021	COVID19	JANSSEN	NA	1	NA	NA
648	1337526	Myocarditis	05/21/2021	IN	38	38	NA	F	NA	The patient developed chest discomfort, and was diagnosed with myocarditis. Myocarditis was confirmed by cardiac MRI. Symptoms started shortly after the 2nd dose of the COVID19 Pfizer vaccine.				Troponin, echocardiogram, cardiac catheterization, cardiac MRI				Buspar 5 mg po TID. Folic Acid 20 mg po daily. Keppra 750 mg po BID.	none	Seizure disorder. Depression.	NA	NA	NA	NA	Y	2	NA	NA	Y	04/13/2021	04/14/2021	1	PVT	NA	NA	NA	2	05/21/2021	NA	Y	Y	none	2021	COVID19	PFIZER\BIONTECH	NA	2	IM	NA
649	1337559	Myocarditis	05/21/2021	IN	18	18	NA	M	NA	The patient was admitted to the hospital with chest pain, abnormal ECG, and elevated troponin. He underwent urgent cardiac catheterization, which showed normal coronary arteries. His left ventricular ejection fraction was reduced. His clinical picture was consistent with myocarditis.				Troponin, Echocardiogram, Cardiac Catheterization, Multiple Viral Serologies				Methylphenidate HCl 54 mg po daily.	none	ADHD	NA	NA	NA	NA	Y	2	NA	NA	N	05/14/2021	05/18/2021	4	PVT	NA	NA	NA	2	05/21/2021	NA	NA	Y	none	2021	COVID19	PFIZER\BIONTECH	NA	2	IM	NA
650	1337583	Myocarditis	05/21/2021	PA	30	30	NA	M	NA	sudden onset of chest pain 05/19/2021 night into 05/20, unable to sleep. Troponin elevated on arrival to ER. He received his 2nd dose of Pfizer CoVID vaccination on Sunday 05/16/2021. Diagnosed with acute myocarditis, probable cause post-CoVID vaccination.				Left heart catheterization 05/20/2021 (due to troponin elevation and chest pain) with mild CAD, 30% in Ramus, otherwise normal. Transthoracic Echocardiogram 05/21/2021 with normal LVEF, normal diastolic function, no valvular abnormalities.				none.	NA	none.	NA	NA	NA	NA	Y	2	NA	NA	N	05/16/2021	05/19/2021	3	PVT	NA	NA	NA	2	05/21/2021	NA	NA	Y	NA	2021	COVID19	PFIZER\BIONTECH	NA	2	SYR	NA
651	1337615	Myocarditis	05/21/2021	PR	19	0	0.2	M	NA	On May 14, patient developed fatigue and weakness. He took 2 tablets of acetaminophen 500mg and after a couple of hours he felt better. Three days later on May 17, at 5 am patient developed chest pain. He visited a local health clinic patient presented high troponin levels 2533.4. At 6:58 pm he was transferred to the Emergency Department. Patient was admitted to the Pediatric Intensive Care Unit …				Troponins (May, 17 2533.4 / 4397. May 18, 12,245, May 20, 1847. May 21, 1051) Daily EKG Catherization (-) COVID-19 CK-MB (May 17, 37.7ng/ml ) CBC CPK PT-PTT U/C B/C				Acetaminophen 500mg 2 tablets	None	None	NA	NA	NA	NA	Y	5	NA	NA	Y	05/13/2021	05/17/2021	4	PHM	NA	NA	NA	2	05/21/2021	NA	NA	NA	NKA	2021	COVID19	PFIZER\BIONTECH	EW0177	2	IM	LA
652	1337663	Myocarditis	05/21/2021	CA	20	20	NA	M	NA	patient diagnosed with MRI confirmed myocarditis following 2nd dose of Pfizer COVID vaccination				MRI Confirmed myocarditis (5/17/2021)				sertraline 150mg daily	NA	autism spectrum disorder	NA	NA	NA	NA	Y	1	NA	NA	U	05/14/2021	05/17/2021	3	PVT	NA	NA	NA	2	05/21/2021	NA	NA	NA	NA	2021	COVID19	PFIZER\BIONTECH	NA	2	IM	UN
653	1337709	Myocarditis	05/21/2021	PR	18	18	NA	M	NA	A day after receiving the vaccine (on May 15, 2021) patient complaints of not feeling well and he took 1 tablet of Zyrtec 10mg to treat his allergy symptoms. On May 16, he developed chest pain and went to the Emergency Department at the hospital. Patient presented high levels of troponins and was admitted to the Intensive Care Unit (ICU). An EKG and Echocardiogram were performed and patient was d…				Troponins Levels (ng/ml) : May 16: 14559, May 17: 26495, May 18: 14381, May 19: 3814, May 20: 2238, May 21:291 EKG Echo CPK-MB Covid-19 (not detected) CMP D-Dimer				Zyrtec 10mg - one tablet	None	None	NA	NA	NA	NA	Y	6	NA	NA	Y	05/14/2021	05/16/2021	2	OTH	NA	NA	NA	2	05/21/2021	NA	NA	NA	NKA	2021	COVID19	PFIZER\BIONTECH	EW0165	2	IM	LA
654	1337800	Myocarditis	05/21/2021	OR	47	47	NA	M	NA	MYOCARDITIS: Patient developed chest pain and shortness of breath. He was seen by me in the emergency department on 5/16/21 and was found to have an elevated troponin. He was admitted to the hospital and underwent a coronary angiogram which was normal. He has evidence of some global hypokinesis on his echocardiogram and eventually had a cardiac MRI which confirmed that he has myocarditis. He beca…				High sensitivity Troponin on 5/16/21 - 1400 which increased to 6000 in the ER Mildly elevated BNP 5/16/21 CXR normal on 5/16/21 Echocardiogram - global hypokinesis on 5/16/21 Coronary Angiography with clean coronary arteries on 5/18/21 Coronary MRI wwo contrast on 5/18/21 showed 1. Areas of T2 signal abnormality and late gadolinium enhancement in a nonischemic distribution, primarily involving th…				Mens Multivitamin	None	None	NA	NA	NA	NA	Y	4	NA	NA	U	05/13/2021	05/14/2021	1	PVT	NA	NA	NA	2	05/21/2021	NA	Y	Y	Eggs - rash or upset stomach	2021	COVID19	MODERNA	NA	2	IM	UN
655	1338347	Myocarditis	05/21/2021	WA	37	37	NA	M	NA	myocarditis				troponin 1.97-> 2.99				NA	NA	NA	NA	NA	NA	NA	NA	NA	NA	NA	U	04/18/2021	04/22/2021	4	PVT	NA	NA	NA	2	05/21/2021	NA	NA	NA	NA	2021	COVID19	PFIZER\BIONTECH	NA	UNK	NA	NA
656	1338355	Myocarditis	05/21/2021	WA	18	18	NA	M	NA	myocarditis				Troponin 11.56, LVEF 31%, global hypokinesis				NA	NA	NA	NA	NA	NA	NA	NA	NA	NA	NA	U	05/16/2021	05/19/2021	3	PVT	NA	NA	NA	2	05/21/2021	NA	NA	NA	NA	2021	COVID19	PFIZER\BIONTECH	NA	UNK	NA	NA
657	1338373	Myocarditis	05/21/2021	CA	28	28	NA	M	NA	13 Hours After Dose: Chills set in, which caused back spasming and back muscle seizing in addition to shaking for approximately 20 minutes (it may have been convulsions). Also had a fever, nausea, dizziness, and injection site pain. 24-70 hours later: Fatigue and a headache 70 hours later: Woke up with major chest pains and went to ER. Testing eventually determined it to be myocarditis. Hospital …				May 18: Blood Tests which detected elevated troponin levels, EKG, echocardiogram May 19: Echocardiogram, Cardiac MRI, and more blood tests May 20th: blood tests				NA	NA	NA	NA	NA	Y	NA	Y	3	NA	NA	U	05/15/2021	05/15/2021	0	OTH	NA	NA	NA	2	05/21/2021	NA	NA	NA	Allergic to dairy, gluten sensitive	2021	COVID19	MODERNA	024C21A	2	SYR	LA
658	1338627	Myocarditis	05/21/2021	NA	17	17	NA	F	NA	Chest pains, difficulty breathing, outcome: diagnosed with myopericarditis and costochondritis as well as inflammation in joints. Was in the hospital for 7 days and was on IV, morphine and then switched to hydro-morph for severe pain. Was given ketorlax via Iv for inflammation as well and steroids. Has been put on steroids for 1 month, Colchicine for 3 months, naproxen for inflammation.				May 17- Blood test - Tropolin numbers high and Cr, high Crp levels, cat-scan, ultrasound. May 18, May 19- blood tests, heart ultrasound. 2 positive tests with low numbers for covid Continual blood tests checking Troponin level, crp. Did antibody serum testing to check for pre covid- test positive.				Enbrel injection(didnt take 2 weeks prior to vaccination)			NA	NA	Y	NA	Y	7	NA	NA	N	05/13/2021	05/14/2021	1	PHM	NA
659	1340331	Pericarditis	05/22/2021	PA	47	NA	NA	F	NA	2 weeks post second vaccine with pericarditis (classic positional chest pain and pericardial effusion)
660	1340384	Pericarditis	05/22/2021	NC	18	NA	NA	M	NA	pericarditis
661	1340499	Pericarditis	05/22/2021	PA	55	NA	NA	M	NA	Diagnosed Pericarditis
662	1340501	Myocarditis	05/22/2021	CA	16	NA	NA	M	NA	have ST elevated with elevated troponins in the 1000s, concerning myocardial infarction vs myopericarditis
663	1340507	Pericarditis	05/22/2021	RI	24	NA	NA	M	NA	I have been discharged from the hospital with pericarditis
664	1340644	Myocarditis	05/22/2021	MD	17	17	NA	M	NA	5/13 began as flu like , 5/14 6:00 pm couldn?t get full breath, went to Patient 1st, chest X-ray nothing , 5/15 4:00 am shoulder pain, couldn?t get full breath, Went to Hospital ER, Ekg progressively abnormal, Troponin and C reactive values increasing, transported to Medical Center ICU pediatric cardiology, physician and cardiologist, she diagnosed myocarditis and pericarditis. 5/18 discharged an…				Too many to list in my allotted 5 minutes! Troponin high, c reactive high				None	None	None	NA	NA	NA	NA	Y	4	NA	NA	N	2021-12-05	05/13/2021	1	PHM	NA	NA	NA	2	05/22/2021	NA	Y	Y	Promethezine	2021	COVID19	PFIZER\BIONTECH	545	2	SYR	RA
665	1340644	Pericarditis	05/22/2021	MD	17	17	NA	M	NA	5/13 began as flu like , 5/14 6:00 pm couldn?t get full breath, went to Patient 1st, chest X-ray nothing , 5/15 4:00 am shoulder pain, couldn?t get full breath, Went to Hospital ER, Ekg progressively abnormal, Troponin and C reactive values increasing, transported to Medical Center ICU pediatric cardiology, physician and cardiologist, she diagnosed myocarditis and pericarditis. 5/18 discharged an…				Too many to list in my allotted 5 minutes! Troponin high, c reactive high				None	None	None	NA	NA	NA	NA	Y	4	NA	NA	N	2021-12-05	05/13/2021	1	PHM	NA	NA	NA	2	05/22/2021	NA	Y	Y	Promethezine	2021	COVID19	PFIZER\BIONTECH	545	2	SYR	RA
666	1340677	Myocarditis	05/22/2021	WA	27	27	NA	M	NA	Acute myocarditis				Elevated troponin, abnormal ECG, abnormal cardiac MR				none	none	none	NA	NA	NA	NA	NA	NA	NA	NA	N	04/30/2021	2021-02-05	2	PVT	NA	NA	NA	2	05/22/2021	NA	NA	NA	none	2021	COVID19	MODERNA	NA	2	IM	AR
667	1340821	Myocarditis	05/22/2021	NH	60	60	NA	F	NA	Please check with her doctors. I know she mentioned Myocarditis. She was vaccinated I am correct, on March 8 and April 6, 2021				NA				Please learn from her doctors.	She was vaccinated March 8 with the first Pfizer vaccine. She had reactions fairly quickly and ended up getting diagnosed with endocarditis. Nevertheless, they did a second shot April 6, both probably at an unspecified Medical Center.	You would have to ask her doctor. I am a high school friend of the patient. When I heard she had died at only 60 years old, I learned of her vaccination status and found out it was quite recent to her shocking and unexpected death. I am doing this report as I understand any citizen is permitted to if they suspect a vaccine may have caused an injury. There is an OBiT with other details. This can p…	Y	04/26/2021	NA	NA	NA	NA	NA	NA	N	2021-06-04	04/26/2021	20	UNK	NA	NA	NA	2	05/22/2021	NA	NA	NA	Please learn from her doctors.	2021	COVID19	PFIZER\BIONTECH	NA	UNK	NA	NA
668	1340857	Myocarditis	05/22/2021	WA	18	18	NA	M	NA	Three days after second dose of vaccination patient presented to ED with pleuritic chest pain and dyspnea. Patient found to have acute myopericarditis. Patient treated with IV toradol and acetaminophen with resolution of symptoms. Treated with metoprolol and colchicine. Patient was hospitalized for 48 hours then discharged in stable condition.				Peak Troponin: 13.82 ng/Ml 5/9/21 ECG: diffuse ST elevation Echo: normal LVEF with no wall motion abnormalities				Albuterol	Asthma	Asthma	NA	NA	NA	NA	Y	2	NA	NA	Y	2021-05-05	2021-08-05	3	UNK	NA	NA	NA	2	05/22/2021	NA	NA	NA	NKDA	2021	COVID19	PFIZER\BIONTECH	NA	2	IM	NA
669	1340895	Myocarditis	05/22/2021	WA	19	19	NA	M	NA	Patient presented to ED with progressive shortness of breath with exertion. Patient has a history of vaping nicotine for 2 years with increasing respiratory symptoms, shortness of breath for several months. Patient received first dose of Pfizer on 5/7/21 symptoms of shortness of breath predated vaccine but due to ongoing symptoms presented to ED 5/14/21 where he was found to have myocarditis. Pat…				Troponin I 5/14/21 5.23 ng/mL (8.52 ng/mL on readmission 5/21/21) NT-pro BNP 180 5/14/21 CRP 2.74 mg/dL 5/15/21 Echo 5/14/21: LVEF 60%, normal biventricular function. Follow up 5/21/21 LVEF reduced to 40-45%. CTA chest 5/14/21: Normal, follow up 5/21/21 normal				No medications, patient does vape nicotine	None	None	NA	NA	NA	NA	Y	2	NA	NA	N	2021-07-05	2021-07-05	0	UNK	NA	NA	NA	2	05/22/2021	NA	NA	NA	NKDA	2021	COVID19	PFIZER\BIONTECH	NA	1	IM	NA
670	1340977	Myocarditis	05/22/2021	WA	29	29	NA	M	NA	Patient presented to the ED on 5/3/21 with sharp chest pain since 5/1/21. He had received his second dose of Moderna COVID-19 vaccine on 4/15/21. The patient was diagnosed with gout approximately 1 week prior and had been placed on prednisone. The patient was found to have ST elevation MI with myocarditis along with cardiogenic shock. He was managed in the CCU requiring IV dobutamine and IV furos…				Troponin I 5/3/21: 12.62ng/mL (peaking at 67.01 on 5/3/21) NT-proBNP 5/3/21: 13,205pg/mL CRP 5/3/21: 20.15mg/dL ECG 5/3/21: ST elevation V5/V6 Echo 5/3/21: LVEF 40% with multiple LV wall motion abnormalities (follow up echo 5/4/21: EF further reduced at 35-40%) Cardiac cath 5/3/21: distal occlusion obtuse marginal with attempted angioplasty w/out improvement of flow				Aripiprazole, buspirone, enoxaparin, fluoxetine, levetiracetam, prednisone	Acute gout of right ankle 1 week prior to admission	Hx of DVT with positive lupus anticoagulant on chronic anticoagulation (enoxaparin) Depression Seizure disorder	NA	NA	Y	NA	Y	2	NA	NA	NA	04/15/2021	2021-01-05	16	UNK	NA	NA	NA	2	05/22/2021	NA	NA	NA	NKDA	2021	COVID19	MODERNA	NA	2	IM	NA
671	1341001	Myocarditis	05/22/2021	WA	37	37	NA	F	NA	Patient without significant past medical history presented 5/18/21 to the ED with sudden shortness of breath, chest pain and syncope. Found to have narrow complex tachycardia with 1st degree heart block with elevated troponin. Patient was admitted 5/18/21 with diagnosis of myopericarditis. Also found to have junctional tachycardia. Workup included CTA of chest negative for PE, echo showed preserv…				Troponin I 5/18/21: 4.00ng/mL (peaked at 8.31 5/19/21) NT-proBNP 5/22/21: 5,715pg/mL CRP 5/19/21: 5.16mg/dL ECG 5/18/21: narrow complex tachycardia, probable sinus tachycardia with 1st degree AV block Echo 5/18/21: LVEF 65-70% global hyperdynamic function Cardiac cath 5/18/21: normal				No Medications	None known	None known	NA	NA	NA	NA	Y	2	NA	NA	N	04/21/2021	05/17/2021	26	UNK	NA	NA	NA	2	05/22/2021	NA	NA	NA	NKDA	2021	COVID19	MODERNA	NA	1	IM	NA
672	1341017	Myocarditis	05/22/2021	CA	17	17	NA	M	NA	COVID-19, mRNA, LNP-S, PF (PFIZER-BIONTECH) 5/19/2021 (17 Y) , 4/28/2021 (17 Y) Severe chest pain, Requiring hospitalization for pain management and MI/Myocarditis therapy.				5/22 troponin elevated to 8.0 then to 10. 5/22 EKG ST elevation, Echo cardiogram with prominent posterior coronary at the origin 5/22 D-dimer 0.55 elevated, CRP 7.4 elevated.				Advair Claravis Prilosec	none	none	NA	NA	NA	NA	Y	1	NA	NA	N	05/19/2021	05/19/2021	0	PVT	NA	NA	NA	2	05/22/2021	NA	NA	Y	amoxicillin	2021	COVID19	PFIZER\BIONTECH	EWO172	2	NA	LA
673	1341024	Myocarditis	05/22/2021	WA	46	46	NA	M	NA	Patient with no known past medical history received his 2nd dose of Pfizer COVID-19 vaccine on 3/29/21 presented 5/19/21 with sudden chest pain presented to ED via EMS with acute inferior ST elevation MI. Cardiac cath reveled 95% ostial stenosis not consistent with ECG changes. Treated for myopericarditis with NSAIDs and steroids with resolution of chest pain.				Troponin I 5/19/21: 5.61ng/mL (peaking at 15.68 on 5/20/21) CRP 5/20/21: 2.90mg/dL ECG 5/19/21: ST elevation II/III/aVF w/ sinus brady Echo 5/20/21: LVEF 55% w/ basal inferolateral wall motion abnormality Cardiac cath 5/19/21: 95% ostial stenosis				None	None known	No chronic health conditions	NA	NA	NA	NA	Y	3	NA	NA	Y	03/29/2021	05/19/2021	51	UNK	NA	NA	NA	2	05/22/2021	NA	NA	NA	Sulfa	2021	COVID19	PFIZER\BIONTECH	NA	2	IM	NA
674	1341028	Pericarditis	05/22/2021	WA	33	33	NA	M	NA	Body aches, fever from date of vaccination and then on 5/16, woke up with significant pain on the right side of chest.				EKG- early repolarization indicative of STEMI vs pericarditis Positive Troponin- 0/43				Nyquil cold and flu every 6 hours prn	none reported	none reported	NA	NA	NA	NA	Y	NA	NA	NA	U	05/13/2021	05/16/2021	3	OTH	NA	NA	NA	2	05/22/2021	NA	NA	Y	amoxicillin	2021	COVID19	MODERNA	017C21A	2	IM	LA
675	1341071	Pericarditis	05/22/2021	OR	41	41	NA	M	NA	Pericarditis				EKG, bloodwork				NA	None	Migraines	NA	NA	NA	NA	NA	NA	NA	NA	N	2021-06-05	05/21/2021	15	PVT	NA	NA	NA	2	05/22/2021	NA	Y	NA	None	2021	COVID19	MODERNA	NA	UNK	NA	NA
676	1341167	Myocarditis	05/22/2021	FL	21	21	NA	M	NA	The following 2 days after second dose with malaise, fatigue, myalgias, subjective fevers, third day post vaccine with chest pain consistent with myopericarditis after evaluation. Echocardiogram pending, elevated ESR, CRP, Leukocytosis, elevated CPK level, Tropnins uptrending from 8, EKG with diffuse ST segment elevation and PR interval depression, clear CXR.				NA				NA	None reported by patient	None	NA	NA	NA	NA	Y	NA	NA	NA	N	05/19/2021	05/20/2021	1	PVT	NA	NA	NA	2	05/22/2021	NA	NA	NA	None	2021	COVID19	PFIZER\BIONTECH	NA	UNK	NA	NA
677	1341435	Pericarditis	05/22/2021	NA	20	20	NA	M	NA	Pericarditis approximately one month after second vaccination. Chest pain and shortness of breath. Went to emergency room and was diagnosed with pericarditis. Negative COVID-19 test.				NA				None	None	None	NA	NA	NA	NA	NA	NA	NA	NA	Y	03/28/2021	04/26/2021	29	PVT	NA	NA	NA	2	05/22/2021	NA	Y	Y	None	2021	COVID19	PFIZER\BIONTECH	NA	2	SYR	NA
678	1341479	Myocarditis	05/23/2021	WI	22	22	NA	M	NA	Received second dose on Saturday, woke up on Tuesday at 5 AM with chest pains. Went to the emergency room around 4PM Tuesday, transferred to another hospital, diagnosed with myocarditis, and treated and monitored there for 2 days and then discharged. On medication for the next 3 months due to condition.				EKG 12-Lead (performed 2x) , Chest X-Ray, Multiple blood tests (Troponin, Metabolic Panel, Lipid Panel, etc), Ultrasound of Heart, Cardiac Catheterization (ALL ON 5/18) Transthoracic Echocardiogram, MRI of Heart Function with Viability, blood tests (Troponin, Metabolic Panel) (ALL ON 5/19)				testosterone cypionate 200mg/ml injection	possible gastroenteritis / stomach flu one week prior to second dose	none	NA	NA	NA	NA	Y	2	NA	NA	Y	05/15/2021	05/18/2021	3	PHM	NA	NA	NA	2	05/23/2021	NA	Y	Y	none	2021	COVID19	MODERNA	016C21A	2	IM	LA
679	1341490	Pericarditis	05/23/2021	OR	12	12	NA	M	NA	Pericarditis, temp 100, chest pain				trop negative, bnp not elevated				NA	NA	NA	NA	NA	NA	NA	NA	NA	NA	NA	N	05/20/2021	05/21/2021	1	PVT	NA	NA	NA	2	05/23/2021	NA	NA	Y	NA	2021	COVID19	PFIZER\BIONTECH	NA	UNK	NA	NA
680	1341539	Pericarditis	05/23/2021	WI	67	67	NA	M	NA	4/1/2021 odd tickling cough, brief. Biked anyway, 60 min hard ride. But just in case started 81mg ASA qd. 4/2 odd tickling cough brief. Biked anyway, 60 min, good hard ride. not feeling ill, no fever, cough did not continue, not productive, no URI symptoms. Cough was different. 4/3 woke with pain upon taking a deep breath HR in high 40's (normal 60 +-) Like the pain of breathing after aspirating …
681	1341671	Pericarditis	05/23/2021	PA	16	16	NA	M	NA	pericarditis				ekg with PR depression, echo with trace pericardial effusion, negative trop				minocycline, escitalopram, buproprion, dextroamphetamine-amphetamine, multivitamin	NA	NA	NA	NA	NA	NA	NA	NA	NA	NA	N	05/21/2021	05/22/2021	1	PVT	NA	NA	NA	2	05/23/2021	NA	NA	Y	NA	2021	COVID19	PFIZER\BIONTECH	NA	2	IM	UN
682	1341698	Pericarditis	05/23/2021	MD	40	40	NA	M	NA	Fever, chills, chest pain, shoulder pain, short breath. Recommended to see cardiologist and GI doctors. Admitted into emergency hospital and found out that my lungs and hearts inflammations. it was pericarditis and treatment given for this and still on medication and still PCR report shows the inflammation high count.				Multiple Ultrasound, EKG, Chest X-ray, CT scan				metformin	Nil	diabetes	NA	NA	NA	NA	Y	3	NA	NA	N	04/13/2021	04/28/2021	15	PVT	NA	NA	NA	2	05/23/2021	NA	Y	Y	Nil	2021	COVID19	MODERNA	NA	1	SYR	RA
683	1341717	Myocarditis	05/23/2021	MA	23	23	NA	M	NA	One day following second dose of vaccine, patient developed chest pain. Was admitted to the hospital with concerning ECG features and high troponin elevation. No wall motion abnormalities, so less concern for STEMI. Likely diffuse myopercarditis. Full workup still pending				hsTNT: 2800 ECG with STE in II,III, aVF and V4-V6				none	none	none	NA	NA	NA	NA	Y	NA	NA	NA	NA	05/19/2021	05/22/2021	3	PVT	NA	NA	NA	2	05/23/2021	NA	NA	Y	none	2021	COVID19	MODERNA	NA	UNK	NA	NA
684	1341730	Myocarditis	05/23/2021	KS	18	18	NA	M	NA	Chest pain episodes 1-3 days after vaccine, Cardiac MRI shows small area of acute myocarditis				Cardiac MRI 5/22 shows small area of acute myocarditis ESR and CRP normal viral and rheumatologic labs pending				none	none	none	NA	NA	NA	NA	Y	2	NA	NA	Y	05/18/2021	05/19/2021	1	UNK	NA	NA	NA	2	05/23/2021	NA	NA	NA	NA	2021	COVID19	PFIZER\BIONTECH	NA	UNK	NA	NA
685	1341747	Pericarditis	05/23/2021	TX	47	47	NA	F	NA	Fever, cough, shortness of breath, aches and pain, headache, Hoarseness, Presented as asthma. Diagnosed with pericarditis after a hospital stay. Went to ED because of shortness of breath and chest pain. Was admitted for observation and heart and lung tests.				EKG, heart ultrasound, ct scan, ultrasound venous dopp low ext, left leg. Echocardiogram, blood test, troponin.				Spirinolactone 100mg. super supplemental, probiotic eleven, mood elevator, yarrow, skeletal strenght, KB-C	Allergies to grass, cedar, dust mites	NA	NA	NA	NA	NA	NA	NA	NA	NA	N	04/17/2021	04/18/2021	1	PUB	NA	NA	NA	2	05/23/2021	NA	NA	NA	Aygestin	2021	COVID19	MODERNA	047B21A	2	SYR	LA
686	1341769	Myocarditis	05/23/2021	DC	26	26	NA	M	NA	10 days after the second dose, experienced minor chest pains, eventually almost fainted. Went to the ER and found troponin levels that peaked at 5.78, eventually trended down to 3.55 by the next morning. MRI revealed myocarditis in the left ventricle.				Tested for many other viruses, infections, other autoimmune diseases, all negative so far. COVID19 vaccine was not ruled out as the cause				NA	NA	NA	NA	NA	NA	NA	Y	4	NA	NA	N	04/30/2021	2021-06-05	6	PVT	NA	NA	NA	2	05/23/2021	NA	Y	Y	NA	2021	COVID19	MODERNA	045R21A	2	SYR	LA
687	1341778	Myocarditis	05/23/2021	NY	20	20	NA	M	NA	Experienced mild chest pain two days after vaccination. Visited the ER, and was Hospitalized due to a decreased ejection fraction and elevated cardiac enzymes. My ejection fraction returned to normal the following day, and I showed a decrease in cardiac enzymes. The pain also subsided about 36hrs after starting. I remained at hospital for a few days to have a cardiac MRI which showed patchy myoca…				4/27 - Received 2nd Pfizer COVID-19 Vaccine 4/29 - Began experiencing mild chest pain, didn't go to ER until following day 4/30 - Elevated cardiac enzymes and decreased ejection fraction, chest x-ray was normal 5/1 - Elevated, but decreasing, cardiac enzymes and normal ejection fraction 5/2 - Low Potassium levels (these have been consistently low on daily blood work, around 3.3-3.5) 5/4 - Cardiac…				None	None	None	NA	NA	NA	NA	Y	5	NA	NA	N	04/27/2021	04/29/2021	2	PVT	NA	NA	NA	2	05/23/2021	NA	Y	Y	Penicillins	2021	COVID19	PFIZER\BIONTECH	EW0170	2	SYR	LA
688	1341903	Pericarditis	05/23/2021	SC	47	47	NA	F	NA	Pericarditis				NA				NA	NA	NA	NA	NA	NA	NA	NA	NA	NA	NA	N	01/22/2021	2021-05-02	14	PVT	NA	NA	NA	2	05/23/2021	NA	NA	Y	NA	2021	COVID19	PFIZER\BIONTECH	NA	2	IM	LA
689	1342056	Pericarditis	05/23/2021	WA	68	68	NA	F	NA	The patient presented to the ER with chest pain on April 11, approximately 13 days after receiving the second dose of COVID vaccine. She then developed dyspnea about a month later and was subsequently found to have a moderate sized bloody pericardial effusion and pericarditis on May 18th, for which no alternate cause has been found.				Echocardiogram on 5/18.				amlodipine, cyclobenzaprine, fluticasone, fluticasone nasal spray, rivaroxaban., pantoprazole, rosuvastatin, sertraline	NA	DVT, pacemaker for heart block, well-controlled diabetes.	NA	NA	NA	NA	Y	5	NA	NA	Y	03/28/2021	2021-09-05	42	PVT	NA	NA	NA	2	05/23/2021	NA	Y	Y	lisinopril, sulfa, pollen	2021	COVID19	MODERNA	NA	UNK	NA	NA
690	1342121	Myocarditis	05/23/2021	MD	22	22	NA	M	NA	Chest pain turned out to be myocarditis. Was hospitalized for a 2-3 days were I received treatment to lower heart rate and inflammation. Discharged on March 1st with little chest pain and prescribed Colchicine for 3 months to continue to lower inflammation.				CMP 02/26 Troponin 02/26 CBC 02/26 Lipid panel 02/26 Troponin 02/26 XR Chest AP Only 02/26 Urinalysis 02/26 Troponin 02/26 CMP 02/27 Troponin 02/27 CBC 02/27 Troponin 02/27 Troponin 02/27 Echo Transthoracic 03/01 CTA 03/01 Allot more results and tests in record.				None.	None.	None.	NA	NA	NA	NA	Y	4	NA	NA	Y	02/23/2021	02/26/2021	3	WRK	NA	NA	NA	2	05/23/2021	NA	Y	Y	None.	2021	COVID19	MODERNA	NA	2	SYR	LA
691	1342146	Pericarditis	05/23/2021	OR	16	16	NA	M	NA	Suspect pericarditis, elevated CRP, very very slight pericardial effusion, classic story, few EKG findings				NA				acetaminophen	n/a	n/a	NA	NA	NA	NA	NA	NA	NA	NA	U	05/22/2021	05/23/2021	1	PVT	NA	NA	NA	2	05/23/2021	NA	NA	Y	codeine, vicodin	2021	COVID19	PFIZER\BIONTECH	12345678	2	IM	AR
692	1342165	Myocarditis	05/23/2021	IL	44	44	NA	M	NA	NSTEMI and myocarditis				Hospital stay from 5/19 - 5/22				None	None	None	NA	NA	NA	NA	Y	4	NA	NA	U	05/15/2021	05/19/2021	4	PHM	NA	NA	NA	2	05/23/2021	NA	NA	NA	None	2021	COVID19	MODERNA	024C21A	2	IM	LA
693	1342205	Pericarditis	05/23/2021	VA	42	42	NA	M	NA	Woke up at 600am w/ onset of epigastric discomfort. Patient states discomfort radiated to L flank, intra-scapular region. Final diagnoses Pericarditis. 3 months of colchicine				3/18/21: full labs and testing showed nothing of note. EKG showed ST elevation in inferior leads, considered at this point ACS. LHC W/ CORONARY ANGIOS AND LV was ordered. All results normal.				Vitamin D supplement Statin	None	None	NA	NA	NA	NA	NA	NA	NA	NA	U	03/15/2021	03/18/2021	3	PHM	NA	NA	NA	2	05/23/2021	NA	NA	NA	None	2021	COVID19	MODERNA	038A21A	UNK	NA	LA
694	1342235	Myocarditis	05/23/2021	WA	42	42	NA	M	NA	- Uncomfortable feeling in chest around 8pm on 4/24, tried to sleep it off - Couldn't sleep very well, and woke up with a tightness of chest and unable to draw a full breath - Went to county ER and was advised I was suffering a heart attack (non stemi) (				- Bloodwork (troponin) , 4/25 @ 1503 : 7,277 ng/L - Chest Xray , 4/25 & 1530: - Echocardiogram 4/25 @ 15:50 - Cardiac Catherdization 4/25 @ 16:40 - MRI 4/26 @ 9:40				None	None	None	NA	NA	Y	NA	Y	2	NA	NA	Y	04/22/2021	04/24/2021	2	OTH	NA	NA	NA	2	05/23/2021	NA	NA	Y	None	2021	COVID19	PFIZER\BIONTECH	ER8731	2	SYR	LA
695	1342245	Myocarditis	05/23/2021	MA	26	26	NA	M	NA	myopericarditis				NA				none	none	none	NA	NA	NA	NA	Y	NA	NA	NA	U	05/15/2021	05/17/2021	2	UNK	NA	NA	NA	2	05/23/2021	NA	NA	NA	none	2021	COVID19	PFIZER\BIONTECH	NA	UNK	IM	NA
696	1342268	Myocarditis	05/23/2021	PA	17	17	NA	M	NA	Patient complained of chest pain 3 days after his second Pfizer COVID vaccine and was diagnosed with Myocarditis.				EKG, chest X-ray, POC Echo LTD M-Mode, Angio Coronary Arteries				None	None	None	NA	NA	NA	NA	NA	NA	NA	NA	Y	2021-04-05	2021-07-05	3	OTH	NA	NA	NA	2	05/23/2021	NA	Y	Y	None	2021	COVID19	PFIZER\BIONTECH	NA	UNK	SYR	LA
697	1342312	Myocarditis	05/23/2021	CA	28	28	NA	M	NA	Myopericarditis with chest pain onset 3 days after vaccine dose #2. 1 day after dose #2, patient experienced fevers and chills.				Troponin elevation 0.92 ng/mL, CRP 2.4 mg/dL				NA	NA	prior paroxysmal AF in setting of alcohol intake at a part, self-resolved. Per chart review prior hx pericarditis.	NA	NA	NA	NA	NA	NA	NA	NA	U	05/20/2021	05/23/2021	3	PVT	NA	NA	NA	2	05/23/2021	NA	NA	Y	NA	2021	COVID19	PFIZER\BIONTECH	er8735	2	IM	AR
698	1342411	Myocarditis	05/24/2021	WA	31	31	NA	M	NA	Standard flu like symptoms, then on the 4th day I felt chest pain right underneath my sternum and my left arm started to go numb. Was diagnosed with myocarditis and released from the hospital 3 days later with a prescription for colchicine and metoprolol.				Echocardiogram, Cardiac MRI, EKG, All while in the hospital on 5/1/2021.				None	None	None	NA	NA	NA	NA	Y	3	NA	NA	N	04/26/2021	04/30/2021	4	OTH	NA	NA	NA	2	05/24/2021	NA	Y	Y	None	2021	COVID19	MODERNA	001C21A	2	SYR	LA
699	1342932	Pericarditis	05/24/2021	NJ	51	51	NA	M	NA	experienced acute pericarditis				elevated enzymes, tachycardia chest xray, ct with contrast and Cath all clear				Zyrtec, multi vitamin, B12	NA	NA	NA	NA	Y	NA	Y	3	NA	NA	Y	2021-06-04	05/19/2021	43	PUB	NA	NA	NA	2	05/24/2021	NA	NA	Y	NA	2021	COVID19	JANSSEN	206A21A	N/A	IM	RA
700	1342976	Pericarditis	05/24/2021	FL	62	62	NA	M	NA	Pericarditis				EKG, Cardiac Catheterization				Crestor Testosterone Finasteride	None	None	NA	NA	Y	NA	Y	1	NA	NA	Y	01/21/2021	2021-12-03	50	PVT	NA	NA	NA	2	05/24/2021	NA	Y	Y	None	2021	COVID19	MODERNA	NA	2	IM	RA
701	1342997	Myocarditis	05/24/2021	MA	23	23	NA	M	NA	Patient developed chest pain and on workup had diffuse ST elevations on EKG w/ elevated troponin suggestive of peri/myocarditis				EKG w/ diffuse ST elevations. Troponin T-hs 2,766.				None	None	None	NA	NA	NA	NA	Y	3	NA	NA	N	05/19/2021	05/20/2021	1	UNK	NA	NA	NA	2	05/24/2021	NA	NA	Y	None	2021	COVID19	MODERNA	NA	UNK	NA	NA
702	1343066	Myocarditis	05/24/2021	IA	16	16	NA	M	NA	myopericarditis				initial troponin 9, follow up troponin 1 =1 , cpk 128 , d dimer 0.19, bnp 25, feritin 35, crp x 2 was <0.4, esr =0, glu 106, ALT 108, AST 45, WBC 4.3 hgb 15.6, plts 217 , Covid 19 AB for spike protein was +, Covid 19 PCR neg. initial resp panel PCR neg. workup ongoing with not collected yet hep B and Hep A antibodies, peds resp panel, CMV and EBV antibody panel. HSV igm and igg antibodies, Parvo …				doxycycline, retin A	none	none	NA	NA	NA	NA	NA	NA	NA	NA	N	04/30/2021	05/16/2021	16	PVT	NA	NA	NA	2	05/24/2021	NA	Y	NA	none	2021	COVID19	PFIZER\BIONTECH	EW0164	1	IM	LA
703	1343185	Pericarditis	05/24/2021	NM	19	19	NA	M	NA	Patient became delirious, angry, and confused almost immediately after the second vaccine. He began throwing up at the sight or smell of food. Symptoms intensified throughout the day and he was taken to urgent care around 8:30-9pm on that same evening. EKG showed ?Pericarditis? and a CK level of 1,459. he was in ER overnight and admitted to the hospital on Friday, May 14th.				EKG (5/13/21) CK (5/13/21 - 5/19/21). Levels monitored throughout hospital stay.				N/A	N/A	Mood disorder	NA	NA	NA	NA	Y	7	NA	NA	U	05/13/2021	05/13/2021	0	PVT	NA	NA	NA	2	05/24/2021	NA	NA	NA	N/A	2021	COVID19	MODERNA	026C21	2	SYR	RA
704	1343221	Myocarditis	05/24/2021	NA	53	53	NA	M	NA	Vaccine Received on Wed 3/10/2021. On Saturday - shortness of breath, very elevated resting pulse (by 25 bpm) reduced oxygen saturation (87 on oximeter vs 95), moderate ongoing chest pain. Primary care doctor advised to go to ER. ER visit resulted in misdiagnosis of Heart Attack which was later changed to heart inflammation. Troponin levels elevated and stayed elevated and continue to be elevated…				Echocardiogram, Cardiac MRI, Perfusion Stress test, Tropopin levels elevated, Ekg, Chest CAT scan				none	none	none	NA	NA	Y	NA	Y	NA	NA	NA	N	2021-10-03	03/15/2021	5	OTH	NA	NA	NA	2	05/23/2021	NA	NA	Y	none	2021	COVID19	MODERNA	NA	2	IM	RA
705	1343266	Myocarditis	05/24/2021	CO	55	55	NA	M	NA	On 4-18-21, 17 days after 1st dose of Moderna, he developed upper abdomen pain, chest discomfort. He thought it was indigestion and treated it as such. When he got no relief he went to Emergency room where a cardiac alert was initiated. After he died I was told he had developed myocarditis,/pericarditis and they had to remove a liter of blood from the sac around his heart, but that his heart had …				Pericardiocentesis, many blood tests, medical records available upon request				Ibuprofen prn for back pain, tums very rarely	none	none	Y	04/19/2021	NA	NA	NA	NA	NA	NA	N	2021-01-04	04/18/2021	17	PVT	NA	NA	NA	2	05/24/2021	NA	NA	Y	Cipro	2021	COVID19	MODERNA	NA	1	IM	AR
706	1343266	Pericarditis	05/24/2021	CO	55	55	NA	M	NA	On 4-18-21, 17 days after 1st dose of Moderna, he developed upper abdomen pain, chest discomfort. He thought it was indigestion and treated it as such. When he got no relief he went to Emergency room where a cardiac alert was initiated. After he died I was told he had developed myocarditis,/pericarditis and they had to remove a liter of blood from the sac around his heart, but that his heart had …				Pericardiocentesis, many blood tests, medical records available upon request				Ibuprofen prn for back pain, tums very rarely	none	none	Y	04/19/2021	NA	NA	NA	NA	NA	NA	N	2021-01-04	04/18/2021	17	PVT	NA	NA	NA	2	05/24/2021	NA	NA	Y	Cipro	2021	COVID19	MODERNA	NA	1	IM	AR
707	1343278	Myocarditis	05/24/2021	CO	21	21	NA	M	NA	Myocarditis, Pericarditis				NA				NA	NA	NA	NA	NA	NA	NA	NA	NA	NA	NA	NA	2021-08-05	2021-10-05	2	UNK	NA	NA	NA	2	05/24/2021	NA	NA	Y	NA	2021	COVID19	MODERNA	NA	UNK	NA	NA
708	1343278	Pericarditis	05/24/2021	CO	21	21	NA	M	NA	Myocarditis, Pericarditis				NA				NA	NA	NA	NA	NA	NA	NA	NA	NA	NA	NA	NA	2021-08-05	2021-10-05	2	UNK	NA	NA	NA	2	05/24/2021	NA	NA	Y	NA	2021	COVID19	MODERNA	NA	UNK	NA	NA
709	1343301	Pericarditis	05/24/2021	MN	22	22	NA	M	NA	Patient has sx and EKG consistent with pericarditis				EKG				None	None	None	NA	NA	NA	NA	NA	NA	NA	NA	Y	05/14/2021	05/16/2021	2	PVT	NA	NA	NA	2	05/24/2021	NA	Y	NA	None	2021	COVID19	PFIZER\BIONTECH	EW0182 IM/LD	2	IM	LA
710	1343338	Myocarditis	05/24/2021	WA	82	82	NA	F	NA	Patient was admitted to the hospital 2 weeks following first Moderna Vaccine for COVID. Diagnosed with pericarditis/myocarditis. No other clear preceeding illness or precipitant.				Troponin levels mildly elevated, echocardiogram with preserved EF, subsequent stress echo unremarkable.				Vitamin C, aspirin, vitamin D, glucoasamine, multivitamin, omega 3 fatty acids, pravastatin, metronidazole topical	None	Hyperlipidemia, peripheral vascular disease, rosacea	NA	NA	NA	NA	Y	2	NA	NA	Y	2021-09-02	02/24/2021	15	UNK	NA	NA	NA	2	05/24/2021	NA	NA	NA	Sulfa	2021	COVID19	MODERNA	002A21A	1	IM	NA
711	1343338	Pericarditis	05/24/2021	WA	82	82	NA	F	NA	Patient was admitted to the hospital 2 weeks following first Moderna Vaccine for COVID. Diagnosed with pericarditis/myocarditis. No other clear preceeding illness or precipitant.				Troponin levels mildly elevated, echocardiogram with preserved EF, subsequent stress echo unremarkable.				Vitamin C, aspirin, vitamin D, glucoasamine, multivitamin, omega 3 fatty acids, pravastatin, metronidazole topical	None	Hyperlipidemia, peripheral vascular disease, rosacea	NA	NA	NA	NA	Y	2	NA	NA	Y	2021-09-02	02/24/2021	15	UNK	NA	NA	NA	2	05/24/2021	NA	NA	NA	Sulfa	2021	COVID19	MODERNA	002A21A	1	IM	NA
712	1343404	Myocarditis	05/24/2021	CA	45	45	NA	M	NA	Acute coronary syndrome with normal coronary arteries on coronary angiogram. Clinical presentation suggestive of myocarditis.				NA				Highly suspicious clinical scenario for myocarditis	None	Asthma GERD OSA	NA	NA	NA	NA	Y	NA	NA	NA	U	04/17/2021	05/21/2021	34	UNK	NA	NA	NA	2	05/24/2021	NA	Y	Y	None	2021	COVID19	MODERNA	NA	UNK	NA	NA
713	1343445	Myocarditis	05/24/2021	MA	17	17	NA	M	NA	Woke up on 5/7 with pleuritic chest pain, and admitted to the PICU on the same day. Found to have myopericarditis confirmed by MRI, now with residual low-normal EF of 56%. Discharged from hospital on 5/11.				Complete infectious and MIS-C workup 5/10: Cardiac MRI 5/12 Chest CT 5/7: Echo 5/8: Echo 5/10: Echo 5/13: Echo				None	Congestion, fever/chills, headache, nausea on day of vaccination that resolved within two days (5/4-5/6)	Diet controlled Hypertension	NA	NA	NA	NA	Y	4	NA	NA	Y	2021-04-05	05/24/2021	20	UNK	NA	NA	NA	2	05/24/2021	NA	NA	NA	Peanuts	2021	COVID19	PFIZER\BIONTECH	NA	UNK	NA	NA
714	1343454	Pericarditis	05/24/2021	KS	37	37	NA	M	NA	Chest pain, shortness of breath, pain, headache. Diagnosed with pericarditis.				ECG, EKG, CT SCAN, SONOGRAM (5/8/2021).				Meloxicam, montelukast, flexiril	No illness but being treated for whiplash	N/A	NA	NA	NA	NA	Y	2	NA	NA	N	2021-03-05	2021-03-05	0	OTH	NA	NA	NA	2	05/24/2021	NA	NA	Y	Allergic to morphine	2021	COVID19	PFIZER\BIONTECH	NA	1	SYR	RA
715	1343492	Myocarditis	05/24/2021	CA	18	18	NA	M	NA	Myocarditis, recurrent chest pain over 3 days time, resolved with NSAIDS, EKG with repolarization changes and elevated serum troponin levels. Normal echocardiogram				3 days				none	none	none	NA	NA	NA	NA	NA	NA	NA	NA	Y	05/17/2021	05/20/2021	3	PVT	NA	NA	NA	2	05/24/2021	NA	NA	NA	none	2021	COVID19	PFIZER\BIONTECH	NA	2	IM	LA
716	1343502	Pericarditis	05/24/2021	MA	31	31	NA	F	NA	Shortness of breath and chest pain, pericarditis				Ekg Chest scan Cat scan Bloodwork				Birth control oral	Sjogrens	Sjogrens Hashimotos	NA	NA	NA	NA	NA	NA	NA	NA	N	2021-03-05	2021-10-05	7	PHM	NA	NA	NA	2	05/24/2021	NA	NA	Y	NA	2021	COVID19	PFIZER\BIONTECH	NA	2	SYR	LA
717	1343535	Myocarditis	05/24/2021	CA	35	35	NA	M	NA	I had chills for 2 nights that cause my body to be feel rigid. Then on Thursday I had chest pain on 2 occasions that lasted around an hour each time and on Friday I had to go to the ER. I was released on Saturday and I either have myocarditis or pericarditis. I need more tests to be done				More tests needed but blood work came back on Friday 05/21/21 with troponin levels at 9.5 ng/ml and normal levels are 0-0.04 ng/ml				No	No	NA	NA	NA	NA	NA	Y	1	NA	NA	N	05/16/2021	05/17/2021	1	PVT	NA	NA	NA	2	05/24/2021	NA	Y	Y	No	2021	COVID19	MODERNA	NA	UNK	NA	RA
718	1343535	Pericarditis	05/24/2021	CA	35	35	NA	M	NA	I had chills for 2 nights that cause my body to be feel rigid. Then on Thursday I had chest pain on 2 occasions that lasted around an hour each time and on Friday I had to go to the ER. I was released on Saturday and I either have myocarditis or pericarditis. I need more tests to be done				More tests needed but blood work came back on Friday 05/21/21 with troponin levels at 9.5 ng/ml and normal levels are 0-0.04 ng/ml				No	No	NA	NA	NA	NA	NA	Y	1	NA	NA	N	05/16/2021	05/17/2021	1	PVT	NA	NA	NA	2	05/24/2021	NA	Y	Y	No	2021	COVID19	MODERNA	NA	UNK	NA	RA
719	1343585	Myocarditis	05/24/2021	SC	64	64	NA	F	NA	Myocarditis Takotsubo				Hearth Cath - 4/22/21 Echocardiogram 2/23/21				Losartan Doxycycline HCTZ Ambien	None	Hypertension (Treated)	NA	NA	NA	NA	NA	NA	NA	NA	U	2021-11-03	04/22/2021	42	PVT	NA	NA	NA	2	05/24/2021	NA	NA	Y	Penicillin	2021	COVID19	PFIZER\BIONTECH	EN6204	2	SYR	LA
720	1343602	Myocarditis	05/24/2021	FL	22	22	NA	F	NA	myocarditis presented with chest pain. elevated troponins to 16,263 pg/mL, viral studies negative. MRI showed revealed late gadolinium enhancement involving the basal inferior, basal to mid inferolateral, mid anterolateral, apical lateral, apical septal, and apical inferior wall segments in a subpericardial distribution pattern, consistent with myocarditis				as above. CRP of 41 mg/L and a troponin-I of 14,054 pg/mL MRI showed revealed late gadolinium enhancement involving the basal inferior, basal to mid inferolateral, mid anterolateral, apical lateral, apical septal, and apical inferior wall segments in a subpericardial distribution pattern, consistent with myocarditis				none	none	none	NA	NA	NA	NA	Y	2	NA	NA	Y	03/26/2021	03/31/2021	5	PVT	NA	NA	NA	2	05/24/2021	NA	NA	NA	none	2021	COVID19	MODERNA	NA	2	IM	RA
721	1343604	Pericarditis	05/24/2021	NY	58	58	NA	F	NA	Chest pain, Pericarditis diagnosis.				Electrocardiograma, MRI, Echocardiogram, X rays				Synthroid, Cytomel, Zoloft, Bupropion, Amlodopine, Gabapentin, Proventil Inhaler	Hypothyroidism, Hearing Impaired, High Blood Pressure, High Cholesterol	Hypothyroidism, High Blood Pressure, High Cholesterol, Depression, Anxiety	NA	NA	NA	NA	Y	2	NA	NA	N	2021-07-04	04/14/2021	7	PVT	NA	NA	NA	2	05/24/2021	NA	NA	Y	cat Scan Dye, Sulfur Drugs, Linisopril	2021	COVID19	PFIZER\BIONTECH	NA	2	SYR	RA
722	1343665	Myocarditis	05/24/2021	CA	18	18	NA	M	NA	Myocarditis				NA				None	None	No e	NA	NA	NA	NA	Y	1	NA	NA	Y	05/17/2021	05/20/2021	3	PVT	NA	NA	NA	2	05/24/2021	NA	NA	NA	None	2021	COVID19	PFIZER\BIONTECH	NA	UNK	IM	AR
723	1343694	Pericarditis	05/24/2021	LA	66	66	NA	F	NA	acute pericarditis, chest pain and fatigue				Platelets 578, Neut 79.9, Lymph 9.9, potassium 2.1, chloride 97, creatinine 1.08, albumin 2.9, ast 47, alt 98, alkaline phos 237. sed rate 75, vitamin b 12 1112, ekg showed sinus tachycardia, with ischemia,				latisse 0.03% eye soultion Alprazolam 1 mg bid	NA	Anxiety History of colon cancer	NA	NA	Y	NA	Y	2	NA	NA	Y	2021-12-02	03/30/2021	46	PVT	NA	NA	NA	2	05/24/2021	NA	Y	Y	NKDA	2021	COVID19	MODERNA	012m20A	2	IM	LA
724	1343698	Myocarditis	05/24/2021	CO	31	31	NA	F	NA	I began having very mild tachycardia and occasional shortness of breath after I had Covid 19 in the middle of December. My symptoms were very mild and did not require a doctors visit. I improved and went to get my first covid vaccine on 1/26/21. I started noticing some more mild tachycardia and shortness of breath a few days after my vaccine but I assumed I was just out of shape from not working …				In the ED on 3/12 my EKG showed ?Sinus tachycardia, Borderline right axis deviation, Minimal ST depression, inferior leads, and Prolonged QT interval.? I had a cardiac MRI done 3/31 which did not show myocarditis and I was told that I probably had myocarditis and it had improved by the time I had my MRI done.				Nifedipine, prenatal vitamin, pepcid, levothyroxine	None	Hashimotos hypothyroidism	NA	NA	NA	NA	NA	NA	NA	NA	Y	02/26/2021	2021-01-03	3	PVT	NA	NA	NA	2	05/24/2021	NA	Y	Y	Penicillin, ciprofloxacin	2021	COVID19	MODERNA	NA	2	IM	AR
725	1343709	Myocarditis	05/24/2021	TX	16	16	NA	F	NA	Vaccine administered at outside facility. Patient is a 16 yo girl, admitted on 4/19 with myocarditis, s/p IVIG (4/19) after presenting with progressive new onset chest pain. She was in usual state of health up until 2 days ago when she started developing body aches, and chest pain. Patient received her 2nd Pfizer COVID vaccine last week (4/15). No known history of COVID infection. Parents brought…				NA				NA	NA	NA	NA	NA	NA	NA	Y	6	NA	NA	Y	04/15/2021	04/19/2021	4	UNK	NA	NA	NA	2	05/24/2021	NA	Y	Y	NSAIDs	2021	COVID19	PFIZER\BIONTECH	NA	UNK	NA	NA
726	1343775	Myocarditis	05/24/2021	TX	16	16	NA	M	NA	Vaccine administered at outside facility. Pt. is a 16 yo male with no significant PMH admitted on 4/26 with myocarditis, elevated troponin, and abnormal EKG. Pt. states that he was feeling his usual self until the day that he received his 2nd dose of the COVID vaccine on 4/24. On 4/24, he started to have a headache and subjective fevers. On 4/26, he reports having substernal chest pain at rest, n…				NA				tretinoin (RETIN-A) 0.025 % cream	n/a	Acne vulgaris	NA	NA	NA	NA	Y	4	NA	NA	Y	04/24/2021	04/26/2021	2	UNK	NA	NA	NA	2	05/24/2021	NA	Y	Y	NKA	2021	COVID19	PFIZER\BIONTECH	NA	UNK	NA	NA
727	1343829	Pericarditis	05/24/2021	TN	47	47	NA	F	NA	Pericarditis, after experiencing achy joints Excruciating stabbing pain in back through to chest				On 5/20 doctor explained that I had inflamed heart lining and fluid retention around heart. The kept me under observation for 2 days				Progesterone, Estrodiol .05, Adderall 20mg	N/A	Bulging discs in neck	NA	NA	NA	NA	NA	NA	NA	NA	N	05/17/2021	05/19/2021	2	PVT	NA	NA	NA	2	05/24/2021	NA	NA	NA	N/A	2021	COVID19	PFIZER\BIONTECH	EW0175	1	SYR	LA
728	1343829	Pericarditis	05/24/2021	TN	47	47	NA	F	NA	Pericarditis, after experiencing achy joints Excruciating stabbing pain in back through to chest				On 5/20 doctor explained that I had inflamed heart lining and fluid retention around heart. The kept me under observation for 2 days				Progesterone, Estrodiol .05, Adderall 20mg	N/A	Bulging discs in neck	NA	NA	NA	NA	NA	NA	NA	NA	N	05/17/2021	05/19/2021	2	PVT	NA	NA	NA	2	05/24/2021	NA	NA	NA	N/A	2021	COVID19	PFIZER\BIONTECH	EW0169	2	SYR	LA
729	1343845	Myocarditis	05/24/2021	NH	19	19	NA	M	NA	Typical side effect symptoms experienced and cleared within 24 hours. Same symptoms returned (chills, low fever, heavy sweating, tense breathing) approx. 60 hours later along with severe aching chest pain. All symptoms resolved by next morning besides chest pain, which was severe enough to warrant emergency room admission about 72 hours after vaccination. Admitted to hospital overnight with an ep…				Unsure exact procedures and numbers. Multiple EKGs and blood enzyme laboratory tests throughout 5/15 and 5/16 indicating pericarditis and mild myocarditis throughout stay. Enzymes spiked at around 3AM 5/16.				200mg Lamotrigine	None	None	NA	NA	NA	NA	Y	1	NA	NA	U	2021-12-05	05/14/2021	2	PVT	NA	NA	NA	2	05/24/2021	NA	NA	Y	None	2021	COVID19	PFIZER\BIONTECH	EW0183	2	SYR	LA
730	1343845	Pericarditis	05/24/2021	NH	19	19	NA	M	NA	Typical side effect symptoms experienced and cleared within 24 hours. Same symptoms returned (chills, low fever, heavy sweating, tense breathing) approx. 60 hours later along with severe aching chest pain. All symptoms resolved by next morning besides chest pain, which was severe enough to warrant emergency room admission about 72 hours after vaccination. Admitted to hospital overnight with an ep…				Unsure exact procedures and numbers. Multiple EKGs and blood enzyme laboratory tests throughout 5/15 and 5/16 indicating pericarditis and mild myocarditis throughout stay. Enzymes spiked at around 3AM 5/16.				200mg Lamotrigine	None	None	NA	NA	NA	NA	Y	1	NA	NA	U	2021-12-05	05/14/2021	2	PVT	NA	NA	NA	2	05/24/2021	NA	NA	Y	None	2021	COVID19	PFIZER\BIONTECH	EW0183	2	SYR	LA
731	1343848	Myocarditis	05/24/2021	VA	17	17	NA	M	NA	17-year-old male with no medical history, no allergies and no surgeries presented to the ER on 5/22 at 11 PM with concern for chest pain. The patient received his 2nd COVID-19 Pfizer vaccine on Thursday, 05/20/2021 in his left arm. The patient developed a temperature of a 102.5<U+00B0> with aches, chill, and pain overnight. The symptoms subsequently dissipated. Around noon on 5/22 he began to exp…				5/22/21 at 2342 EKG - normal 5/22/21 at 2340 Troponin 3.08, Pro BNP = 158, PT/INR=15.8/1.4 5/23/21 at 0110 Abdomen, Chest/Thorax CT angiogram 5/23/21 at 0248 Troponin 7.259 5/23/21 at 0320 SARS-CoV-S Ag = Negative 5/23/21 at 0450 EKG = normal 5/23/21 at 0815 Troponin 16.1 5/23/21 at 1000 ECHO = normal 5/23/21 at 1955 Troponin 7.59 5/24/21 at 0845 Troponin 13.1 5/24/21 at 0857 EKG = normal				None	None	None	NA	NA	NA	NA	Y	2	NA	NA	U	05/20/2021	05/22/2021	2	PHM	NA	NA	NA	2	05/24/2021	NA	NA	Y	None	2021	COVID19	PFIZER\BIONTECH	EW0177	2	IM	LA
732	1343854	Myocarditis	05/24/2021	NJ	15	15	NA	M	NA	Myocarditis				5/22 troponin levels: 3.17, 7.17, 8.41, 13.98 5/22 BNP 34, 58 5/23 troponin levels: 13.67, 7.79, 10.41, 9.98 5/23 BNP 93, 126, 153 5/24 troponin levels 10.86, 5.98 5/24 BNP 108, 122				None	None	None	NA	NA	NA	NA	NA	NA	NA	NA	N	05/17/2021	05/21/2021	4	PHM	NA	NA	NA	2	05/24/2021	NA	NA	NA	None	2021	COVID19	PFIZER\BIONTECH	EW0177	1	IM	AR
733	1343875	Pericarditis	05/24/2021	AR	56	56	NA	M	NA	Diagnosed with pericarditis approximately 2 weeks following 2nd dose				5/12/21 CTA				Coreg, cilatapraham	Brain bleed, thrombocytopenia	Diabetes 2, SVT	NA	NA	NA	NA	Y	2	NA	NA	N	04/22/2021	2021-06-05	14	UNK	NA	NA	NA	2	05/24/2021	NA	Y	NA	None	2021	COVID19	PFIZER\BIONTECH	Ep7533	UNK	IM	LA
734	1343980	Myocarditis	05/24/2021	WA	22	22	NA	M	NA	Myocarditis with elevated cardiac biomarkers and decreased EF. Patient had chest pain on admission along with nausea, vomiting and diarrhea.				Elevated troponin, EF 30% normalized at discharge, negative urine toxicology				None	COVID-19 PCR (+) 3/31/21	None	NA	NA	NA	NA	Y	6	NA	NA	Y	2021-10-04	2021-06-05	26	PVT	NA	NA	NA	2	05/24/2021	NA	NA	NA	None	2021	COVID19	JANSSEN	043A21A	1	IM	LA
735	1344042	Pericarditis	05/24/2021	UT	28	28	NA	M	NA	I woke up with pain in the chest and numb left arm three days after the first Moderna shot. I went to the ER. I had an Irregular EKG and Elevated Troponin levels. I was held at the hospital for 34 hours. I was prescribed colchocine and ibuprofen and pantaprazole to reduce swelling in my heart and pericardium. I have been not excercising and been going to a cardiologist.				Troponin levels in blood. First test was around 0.8 and then they went up to about 1.8 later than night and then after NSAIDs helped the troponin levels started to decline. I was tested for viruses and fungal culprits of myocarditis. I did not have any positive results for known myocarditis inducers. I was negative for COVID-19 as well. I had COVID-19 in October of 2020				NA	NA	NA	NA	NA	NA	NA	Y	1	NA	NA	U	2021-07-04	2021-10-04	3	PVT	NA	NA	NA	2	05/24/2021	NA	NA	NA	NA	2021	COVID19	MODERNA	NA	1	SYR	LA
736	1344291	Pericarditis	05/24/2021	GA	31	31	NA	F	NA	Pericarditis and SCAD				NA				Multi-vitamin, Fenugreek and collagen	NA	NA	NA	NA	NA	NA	Y	6	NA	NA	U	05/14/2021	05/15/2021	1	PVT	NA	NA	NA	2	05/24/2021	NA	NA	NA	NA	2021	COVID19	PFIZER\BIONTECH	NA	1	IM	LA
737	1344312	Myocarditis	05/24/2021	OH	14	14	NA	M	NA	Patient developed maculopapular uticarial rash day of vaccine that started on his lower extremities and progressed over a few days to include part of his trunk and his proximal upper extremities. Parents gave benadryl at home. It began to self resolve 5 days after vaccine, with complete resolution on day 6 after vaccine. Additionally, on day 5 following vaccine, the patient had one, isolated, epi…				Troponins were ordered and trended. Day 5 post vaccine value was 1951. Day 6 post vaccine value was 1928 and repeated later that day to be 995. Patient had EKG that displayed sinus bradycardia. Patient had echocardiogram that was within normal limits.				Multivitamin	NA	Patient tested positive for COVID in Dec. 2020. Was asymptomatic	NA	NA	NA	NA	Y	1	NA	NA	Y	05/19/2021	05/23/2021	4	SCH	NA	NA	NA	2	05/24/2021	NA	NA	Y	Environmental allergies	2021	COVID19	PFIZER\BIONTECH	NA	1	IM	AR
[truncated: 1,422 more rows]
[truncated: 3 more columns]
